# Supplementary material for: Terahertz electric-field-driven dynamical multiferroicity in SrTiO3
Source: Nature. 2024 Apr 10;628(8008):534–9. doi: 10.1038/s41586-024-07175-9 (PMC11023939; doi:10.1038/s41586-024-07175-9)
Supplement: Supplementary file 2 — Source Data Fig. 2 [file 41586_2024_7175_MOESM2_ESM.xlsx]

## Sheet: PanelA
Time (ps)	Kerr rotation ($\mu$rad)	Kerr rotation error ($\mu$rad)
0.020014	2.54274	2.03936
0.040028	3.23336	1.05614
0.060042	-1.06204	0.835232
0.080056	-4.03754	2.95243
0.100069	-1.18202	2.30117
0.120083	3.02656	2.74689
0.140097	1.168	3.08687
0.160111	-6.05822	1.84811
0.180125	5.09318	1.64132
0.200139	-0.894825	2.17113
0.220153	0.591031	2.05965
0.240167	-0.982873	2.08993
0.260181	0.608882	1.04964
0.280195	-1.41561	0.752114
0.300208	-1.16671	2.04395
0.320222	-1.02886	2.07686
0.340236	0.310197	3.74002
0.36025	1.17309	2.98683
0.380264	-1.5152	1.37166
0.400278	-0.0676535	1.93871
0.420292	0.888465	2.55716
0.440306	2.3743	2.7663
0.46032	0.431447	1.1966
0.480334	6.97474	2.4051
0.500347	-1.07989	3.61759
0.520361	0.862917	3.53681
0.540375	-1.25732	2.21122
0.560389	-1.49221	2.42304
0.580403	1.41945	1.80364
0.600417	1.67985	2.15198
0.620431	0.243794	2.29639
0.640445	-1.02375	1.92667
0.660459	-3.72735	2.8478
0.680473	1.31353	1.29376
0.700486	1.5318	1.36105
0.7205	2.33217	2.0518
0.740514	2.14963	1.55259
0.760528	1.90325	2.03503
0.780542	1.47434	2.18045
0.800556	2.83636	3.80536
0.82057	-1.55351	1.9871
0.840584	-1.36842	1.19782
0.860598	-1.98621	0.476485
0.880612	0.797785	2.26559
0.900625	1.67476	0.523642
0.920639	1.58029	1.02208
0.940653	1.43221	1.34768
0.960667	1.59436	3.964
0.980681	4.29026	2.20534
1.00069	2.83254	1.93746
1.02071	-0.229759	2.25731
1.04072	1.32502	3.51895
1.06074	2.66914	1.74306
1.08075	2.03344	1.10878
1.10076	4.37965	2.66429
1.12078	10.397	2.59757
1.14079	8.69803	1.95193
1.16081	7.82232	1.20012
1.18082	14.0286	3.24124
1.20083	12.636	1.61805
1.22085	6.68879	0.918766
1.24086	2.52743	3.59364
1.26088	4.1639	3.11899
1.28089	7.42406	1.99672
1.3009	7.553	2.1939
1.32092	21.4272	0.485481
1.34093	24.2929	1.87606
1.36095	26.505	1.11394
1.38096	29.5227	2.66776
1.40097	26.4297	1.51662
1.42099	18.1632	4.62025
1.441	10.36	1.03083
1.46101	9.76007	3.62878
1.48103	16.8382	0.961511
1.50104	30.6677	4.31875
1.52106	36.9264	2.73704
1.54107	43.6739	1.89981
1.56108	45.2056	3.12725
1.5811	29.9273	2.08559
1.60111	21.662	1.85138
1.62113	12.8377	1.00654
1.64114	12.7637	3.20526
1.66115	18.8895	6.41825
1.68117	33.6892	1.64537
1.70118	50.0346	1.0543
1.7212	48.9151	1.82186
1.74121	34.0568	0.282131
1.76122	11.2574	0.988642
1.78124	-5.99057	2.88182
1.80125	-12.2148	1.96245
1.82126	1.9007	3.73563
1.84128	21.7259	1.7416
1.86129	35.5861	1.07942
1.88131	43.5883	1.76175
1.90132	23.2398	2.27964
1.92133	4.7077	1.70614
1.94135	-18.2781	3.86815
1.96136	-27.4573	0.497752
1.98138	-20.854	1.15436
2.00139	-2.33344	5.23416
2.0214	12.1407	3.10823
2.04142	19.0401	2.27615
2.06143	20.6179	0.932959
2.08145	-0.83864	0.975312
2.10146	-29.5495	0.133851
2.12147	-44.224	1.13965
2.14149	-44.4691	1.20567
2.1615	-34.3057	2.88257
2.18152	-11.0263	1.95408
2.20153	-0.894825	4.14512
2.22154	3.14399	4.68882
2.24156	-3.75289	3.15418
2.26157	-29.0746	0.170238
2.28159	-43.4403	2.60199
2.3016	-55.5554	1.91973
2.32161	-39.4116	3.41341
2.34163	-28.116	2.44872
2.36164	-4.83154	1.59346
2.38165	2.8236	0.82622
2.40167	-8.71715	1.60446
2.42168	-19.0057	1.06079
2.4417	-35.1175	0.191589
2.46171	-39.3414	4.15518
2.48172	-32.7599	0.560806
2.50174	-8.42739	1.4032
2.52175	1.58921	4.62893
2.54176	8.82309	1.15602
2.56178	-0.534825	4.19448
2.58179	-8.85884	3.58572
2.60181	-18.5729	1.92318
2.62182	-14.2648	1.03643
2.64183	-14.1461	1.36297
2.66185	-1.03651	3.61433
2.68186	7.69086	2.25894
2.70188	11.4757	1.28713
2.72189	5.99952	2.26016
2.7419	-3.52309	2.91387
2.76192	-3.78607	1.28869
2.78193	-9.8775	3.80121
2.80195	-5.81566	1.39959
2.82196	-1.06331	1.45325
2.84197	5.50421	1.3855
2.86199	5.97143	1.56975
2.882	6.39779	3.23658
2.90202	0.298706	2.11329
2.92203	-11.7271	2.63112
2.94204	-10.8284	3.76072
2.96206	-9.64518	2.01111
2.98207	-8.3725	1.94457
3.00209	-7.74702	2.02357
3.0221	-3.06866	2.80062
3.04211	1.50243	0.592543
3.06213	-1.02375	1.71479
3.08214	-2.47897	3.37003
3.10215	-5.28978	0.922303
3.12217	-12.9832	0.846549
3.14218	-11.4003	1.4303
3.1622	-2.5364	2.17642
3.18221	4.92982	2.49181
3.20222	-0.833531	1.62876
3.22224	0.102127	1.32968
3.24225	-6.65436	1.32806
3.26227	-7.99596	1.36114
3.28228	-10.6995	2.56159
3.30229	-3.1325	0.213762
3.32231	-4.15116	2.12964
3.34232	5.93952	1.56341
3.36233	4.83279	0.760166
3.38235	1.6275	4.10205
3.40236	-1.57518	1.13224
3.42238	-7.29132	0.590354
3.44239	-5.277	0.162124
3.4624	-3.09805	2.39455
3.48242	0.229759	2.20838
3.50243	0.638246	3.07993
3.52245	3.30612	1.2232
3.54246	2.51469	1.31473
3.56247	-1.91346	1.18728
3.58249	-4.0784	1.38722
3.6025	-7.76235	1.66619
3.62252	-4.81239	4.74497
3.64253	1.29436	1.56844
3.66254	1.96579	2.50041
3.68256	3.47461	4.05843
3.70257	4.81366	2.27477
3.72259	1.00331	5.06673
3.7426	-2.51213	2.13648
3.76261	-2.99724	1.12303
3.78263	-5.48125	1.05421
3.80264	-0.639539	0.77849
3.82266	1.61603	2.71695
3.84267	0.942039	2.3343
3.86268	1.34158	4.22407
3.8827	5.16467	1.72821
3.90271	-1.21776	4.98934
3.92272	-1.27011	6.27611
3.94274	-10.0958	1.92167
3.96275	-2.63851	2.57712
3.98277	0.135307	2.69534
4.00278	-2.14708	1.22612
4.02279	0.30636	1.33241
4.04281	-4.5609	2.19779
4.06282	-2.97039	2.39796
4.08284	-3.53971	1.89039
4.10285	-7.06667	2.68526
4.12286	-6.86625	1.81826
4.14288	-2.52746	2.78624
4.16289	-1.68116	2.52326
4.1829	-5.07151	1.84368
4.20292	-1.07351	0.714172
4.22293	0.54125	2.92328
4.24295	-0.610197	0.9021
4.26296	-2.25811	2.95688
4.28298	-3.90349	4.08559
4.30299	-1.03524	1.52666
4.323	-1.4973	1.99103
4.34302	-0.797829	0.956645
4.36303	3.02018	1.06826
4.38304	-3.65586	1.16637
4.40306	-4.10518	0.598826
4.42307	-4.26092	1.94919
4.44309	0.509298	0.707809
4.4631	5.03575	2.26963
4.48311	2.16621	1.69225
4.50313	0.745461	2.25587
4.52314	0.405899	2.03854
4.54315	-0.579539	1.9551
4.56317	-4.85706	0.361937
4.58318	-6.96454	0.623286
4.6032	-2.54147	3.16086
4.62321	-0.0497807	2.39916
4.64323	0.17489	3.7246
4.66324	-0.7225	2.80907
4.68325	-1.19099	0.700738
4.70327	-3.64311	0.392956
4.72328	-0.0727412	2.44397
4.74329	-0.588443	1.97241
4.76331	0.722522	1.38467
4.78332	1.70539	5.16901
4.80334	2.27724	1.00998
4.82335	-1.36329	0.638791
4.84336	-3.91502	0.605663
4.86338	-1.69647	1.33782
4.88339	-2.27344	1.30696
4.90341	2.12919	1.28608
4.92342	2.69978	1.18732
4.94343	1.45522	1.48909
4.96345	-1.84195	0.532808
4.98346	2.00535	3.18643
5.00347	-1.22925	4.40637
5.02349	-0.636974	1.73181
5.0435	-1.98239	0.403271
5.06352	2.79553	0.923331
5.08353	3.5627	0.773146
5.10354	2.15599	3.15422
5.12356	-2.29002	2.77724
5.14357	0.915219	3.09459
5.16359	-4.83151	1.50155
5.1836	-2.25428	2.10199
5.20361	-0.0332018	3.59964
5.22363	-2.35257	3.61671
5.24364	-0.749276	4.56282
5.26366	-0.768465	2.85427
5.28367	2.83509	2.11453
5.30368	-2.91805	2.13787
5.3237	-0.0344956	1.41446
5.34371	1.48456	3.11393
5.36372	0.7825	0.655564
5.38374	2.45086	1.49098
5.40375	-2.05261	2.08049
5.42377	-0.303794	3.20572
5.44378	-5.9114	2.40027
5.4638	0.308925	1.49764
5.48381	-2.30408	2.51646
5.50382	-0.121272	2.9295
5.52384	-5.72636	0.38184
5.54385	0.075307	2.40032
5.56386	1.06204	3.15092
5.58388	-5.07279	2.26504
5.60389	0.270614	1.50187
5.62391	1.05053	1.69683
5.64392	-2.70107	1.73986
5.66393	-2.6998	1.82809
5.68395	-3.14654	3.36934
5.70396	-4.53537	1.82758
5.72398	-4.52261	1.92572
5.74399	-3.36355	1.41169
5.764	3.61502	3.14184
5.78402	1.57393	2.82685
5.80403	0.26682	2.89059
5.82404	1.04033	2.64445
5.84406	2.32702	2.59429
5.86407	-1.02248	0.505627
5.88409	-1.01478	2.26152
5.9041	-1.422	2.21198
5.92411	1.07993	0.917172
5.94413	0.090636	3.17816
5.96414	-2.1509	4.43472
5.98416	-0.0842544	2.3442

## Sheet: PanelB
Frequency (THz)	Kerr rotation ($\mu$rad/THz)	Kerr rotation error ($\mu$rad/THz)		Frequency (THz)	$E_x \cdot E_y$ pump field
0	2.2603	1.09986		0	8.93258
0.09993	11.164	0.764738		0.149891	10.367
0.19986	15.8445	0.775913		0.299783	11.9797
0.29979	17.8209	0.780754		0.449674	12.0419
0.39972	19.1636	0.770283		0.599565	11.634
0.49965	19.9064	0.766027		0.749457	10.744
0.59958	20.5803	0.767932		0.899348	8.8588
0.69951	16.2507	0.764108		1.04924	8.63831
0.79944	14.6616	0.758448		1.19913	8.09197
0.89937	13.668	0.754337		1.34902	5.33193
0.9993	11.6194	0.772105		1.49891	3.44615
1.09923	7.86296	0.767474		1.6488	1.63258
1.19916	5.40953	0.732399		1.7987	0.535332
1.29909	2.63914	0.731903		1.94859	0.260796
1.39902	0.650444	0.729788		2.09848	0.120654
1.49895	2.5342	0.775301		2.24837	0.468648
1.59888	1.38986	0.745708		2.39826	0.589635
1.69881	2.22914	0.746965		2.54815	0.51057
1.79874	3.14594	0.766846		2.69804	0.281987
1.89867	1.24832	0.76305		2.84794	0.548121
1.9986	0.0468288	0.524681		2.99783	0.0947053
2.09853	1.15375	0.754981		3.14772	0.233831
2.19846	0.335624	0.697685		3.29761	0.410402
2.29839	0.364551	0.79601		3.4475	0.532143
2.39832	0.454426	0.70059		3.59739	0.831241
2.49825	0.892304	0.777211		3.74728	1.17549
2.59818	1.34177	0.837087		3.89717	1.2166
2.69811	0.178793	0.456216		4.04707	1.65326
2.79804	0.239272	0.647554		4.19696	1.64066
2.89797	0.890185	0.843433		4.34685	1.02274
2.9979	0.361702	1.27596		4.49674	1.25081
3.09783	0.842701	0.699204		4.64663	0.929148
3.19776	1.38994	0.863572		4.79652	0.21746
3.29769	0.892835	0.607152		4.94641	0.90124
3.39762	1.65806	0.766862		5.09631	2.0198
3.49755	1.3983	0.728649		5.2462	3.21217
3.59748	1.88657	0.801042		5.39609	6.73463
3.69741	1.23578	0.753328		5.54598	8.80464
3.79734	1.31974	0.79249		5.69587	10.8976
3.89727	0.632581	0.650866		5.84576	16.607
3.9972	0.618529	0.87043		5.99565	19.5131
4.09713	1.10056	0.772071		6.14554	19.1671
4.19706	0.394425	0.486311		6.29544	13.252
4.29699	2.59243	0.767353		6.44533	8.32559
4.39692	2.12468	0.887141		6.59522	6.36351
4.49685	2.53727	0.952831		6.74511	4.2341
4.59678	1.55023	0.550207		6.895	1.72062
4.69671	2.70728	0.72968		7.04489	1.21868
4.79664	1.75741	0.710507		7.19478	3.28139
4.89657	0.434208	0.963047		7.34468	4.65815
4.9965	1.65507	0.875271		7.49457	4.21342
5.09643	2.72879	0.771389		7.64446	3.2551
5.19636	2.68833	0.827577		7.79435	2.06697
5.29629	4.71941	0.824848		7.94424	1.14863
5.39622	6.73286	0.798481		8.09413	1.37497
5.49615	8.59819	0.75228		8.24402	1.4019
5.59608	10.8816	0.749641		8.39391	0.722688
5.69601	10.7666	0.791103		8.54381	0.429763
5.79594	13.1161	0.807161		8.6937	0.48154
5.89587	15.6704	0.750995		8.84359	0.568694
5.9958	19.3036	0.784797		8.99348	0.585493
6.09573	17.8542	0.772008		9.14337	0.27379
6.19566	16.4852	0.75614		9.29326	0.17661
6.29559	12.0612	0.741366		9.44315	0.411332
6.39552	7.8914	0.726691		9.59305	0.297408
6.49545	5.62809	0.846875		9.74294	0.313349
6.59538	4.90915	0.64368		9.89283	0.414964
6.69531	3.24702	0.831031
6.79524	0.77432	0.424566
6.89517	2.21703	0.796933
6.9951	1.79633	0.73855
7.09503	1.52616	0.730153
7.19496	3.53312	0.780088
7.29489	1.63898	1.20083
7.39482	1.56795	0.636869
7.49475	3.05889	0.716778
7.59468	1.67251	1.23588
7.69461	1.33331	0.593637
7.79454	0.938702	0.617218
7.89447	1.66695	0.841601
7.9944	0.8673	0.708505
8.09433	0.738328	0.878093
8.19426	0.271818	0.439835
8.29419	0.29917	0.706494
8.39412	0.583137	0.952739
8.49405	0.441445	0.794905
8.59398	0.640864	0.665589
8.69391	1.0865	0.708999
8.79384	2.12705	0.895714
8.89377	1.15759	0.64715
8.9937	0.663867	0.597704
9.09363	1.06663	0.937819
9.19356	0.647608	0.485155
9.29349	1.28492	0.788006
9.39342	0.758804	0.6671
9.49335	1.81368	1.01559
9.59328	0.314645	0.269081
9.69321	1.09404	0.788469
9.79314	0.486967	0.493142
9.89307	1.00254	0.780952
9.993	0.872823	0.889759
