# Supplementary material for: Terahertz electric-field-driven dynamical multiferroicity in SrTiO3
Source: Nature. 2024 Apr 10;628(8008):534–9. doi: 10.1038/s41586-024-07175-9 (PMC11023939; doi:10.1038/s41586-024-07175-9)
Supplement: Supplementary file 3 — Source Data Fig. 3 [file 41586_2024_7175_MOESM3_ESM.xlsx]

## Sheet: PanelA
Frequency (THz)	Kerr rotation 360 K ($\mu$rad/THz)		Frequency (THz)	Kerr rotation 320 K ($\mu$rad/THz)		Frequency (THz)	Kerr rotation 280 K ($\mu$rad/THz)		Frequency (THz)	Kerr rotation 240 K ($\mu$rad/THz)		Frequency (THz)	Kerr rotation 200 K ($\mu$rad/THz)		Frequency (THz)	Kerr rotation 160 K ($\mu$rad/THz)
0	2.94091		0	2.16916		0	0.296694		0	1.50791		0	0.00624993		0	1.1793
0.0997306	8.15156		0.0997306	8.37488		0.0997306	8.65495		0.0997306	8.06154		0.0997306	6.897		0.0997306	5.0828
0.199461	13.8081		0.199461	15.0884		0.199461	16.0173		0.199461	14.5319		0.199461	11.663		0.199461	8.59761
0.299192	14.7888		0.299192	16.6051		0.299192	16.5871		0.299192	16.3958		0.299192	12.8114		0.299192	9.91007
0.398922	17.011		0.398922	18.1029		0.398922	18.8375		0.398922	18.6117		0.398922	13.9367		0.398922	10.6885
0.498653	16.6839		0.498653	19.2125		0.498653	20.4663		0.498653	18.0766		0.498653	14.145		0.498653	11.0853
0.598384	13.8548		0.598384	16.8355		0.598384	19.2192		0.598384	15.6985		0.598384	13.0977		0.598384	10.0962
0.698114	14.0427		0.698114	15.1407		0.698114	18.3031		0.698114	16.1508		0.698114	12.3013		0.698114	9.5099
0.797845	13.1786		0.797845	15.9668		0.797845	15.632		0.797845	15.4742		0.797845	11.3496		0.797845	8.22331
0.897575	10.9828		0.897575	12.6998		0.897575	15.3677		0.897575	11.5543		0.897575	10.0255		0.897575	7.08134
0.997306	7.81146		0.997306	11.0338		0.997306	10.5142		0.997306	10.6467		0.997306	7.79251		0.997306	5.62519
1.09704	6.91934		1.09704	9.49956		1.09704	8.96526		1.09704	7.7119		1.09704	5.26726		1.09704	3.38605
1.19677	5.00559		1.19677	5.79826		1.19677	6.00036		1.19677	4.72322		1.19677	2.67887		1.19677	2.07498
1.2965	2.91976		1.2965	4.43291		1.2965	3.92095		1.2965	3.09768		1.2965	1.39353		1.2965	0.777247
1.39623	2.01		1.39623	1.95213		1.39623	2.64058		1.39623	2.40706		1.39623	1.98167		1.39623	1.97791
1.49596	0.45288		1.49596	2.14113		1.49596	2.75468		1.49596	2.13152		1.49596	1.79261		1.49596	2.50985
1.59569	1.14336		1.59569	0.783756		1.59569	1.19604		1.59569	0.347274		1.59569	1.44408		1.59569	1.67457
1.69542	2.46441		1.69542	1.27059		1.69542	1.18338		1.69542	1.27991		1.69542	1.16148		1.69542	1.34815
1.79515	1.31976		1.79515	1.70722		1.79515	1.61117		1.79515	0.426335		1.79515	0.842524		1.79515	1.29043
1.89488	1.47849		1.89488	0.619522		1.89488	0.875876		1.89488	0.663157		1.89488	0.682992		1.89488	0.552991
1.99461	0.503522		1.99461	0.427039		1.99461	0.376197		1.99461	1.25267		1.99461	0.19809		1.99461	0.622668
2.09434	2.54949		2.09434	1.54549		2.09434	0.853901		2.09434	0.464115		2.09434	0.258944		2.09434	0.424037
2.19407	2.21017		2.19407	1.29946		2.19407	0.882894		2.19407	1.83339		2.19407	0.231451		2.19407	0.105014
2.2938	2.03163		2.2938	2.4965		2.2938	2.38918		2.2938	1.03072		2.2938	0.355295		2.2938	0.619196
2.39353	0.687653		2.39353	1.11565		2.39353	2.04139		2.39353	1.66447		2.39353	0.560458		2.39353	0.350621
2.49326	1.38436		2.49326	2.25248		2.49326	1.53128		2.49326	2.17654		2.49326	0.683104		2.49326	0.309028
2.593	1.52124		2.593	0.204782		2.593	2.70433		2.593	1.1425		2.593	0.414141		2.593	0.369134
2.69273	1.19197		2.69273	1.61555		2.69273	0.677924		2.69273	1.58909		2.69273	0.577781		2.69273	0.503532
2.79246	1.19411		2.79246	1.27799		2.79246	1.02543		2.79246	0.690729		2.79246	0.859329		2.79246	0.856031
2.89219	1.64993		2.89219	0.669106		2.89219	1.65817		2.89219	0.828741		2.89219	0.414983		2.89219	0.463014
2.99192	0.77279		2.99192	0.131943		2.99192	2.26359		2.99192	2.15852		2.99192	2.19205		2.99192	0.872591
3.09165	4.97999		3.09165	1.18666		3.09165	1.63154		3.09165	2.89513		3.09165	1.24763		3.09165	0.905079
3.19138	1.78689		3.19138	1.74245		3.19138	1.18208		3.19138	0.622098		3.19138	1.49413		3.19138	0.772719
3.29111	0.879988		3.29111	0.969799		3.29111	1.05054		3.29111	2.53016		3.29111	0.796309		3.29111	1.69014
3.39084	2.43832		3.39084	0.531547		3.39084	1.52847		3.39084	0.394952		3.39084	1.32507		3.39084	0.95182
3.49057	1.28659		3.49057	0.322774		3.49057	1.60833		3.49057	1.17405		3.49057	0.977199		3.49057	1.21819
3.5903	1.4372		3.5903	3.08629		3.5903	2.05677		3.5903	0.342793		3.5903	0.752196		3.5903	1.73831
3.69003	2.55362		3.69003	1.96773		3.69003	0.548551		3.69003	1.83831		3.69003	1.58927		3.69003	1.47653
3.78976	0.842016		3.78976	1.80047		3.78976	1.56051		3.78976	0.997101		3.78976	0.162249		3.78976	1.84025
3.88949	0.23696		3.88949	0.856726		3.88949	2.32965		3.88949	1.31805		3.88949	1.75354		3.88949	1.68096
3.98922	0.520389		3.98922	1.3792		3.98922	1.55626		3.98922	1.6969		3.98922	1.79994		3.98922	1.98382
4.08895	1.51068		4.08895	1.09631		4.08895	1.18333		4.08895	2.10793		4.08895	2.52355		4.08895	1.85519
4.18868	1.20008		4.18868	1.85472		4.18868	1.33134		4.18868	2.12558		4.18868	2.21309		4.18868	2.61795
4.28842	2.30506		4.28842	1.64138		4.28842	2.29592		4.28842	1.85049		4.28842	2.9265		4.28842	2.90445
4.38815	0.943924		4.38815	0.433523		4.38815	3.24424		4.38815	2.32551		4.38815	2.49358		4.38815	2.25615
4.48788	1.05468		4.48788	0.927772		4.48788	1.75686		4.48788	1.41592		4.48788	2.5067		4.48788	1.53289
4.58761	1.05508		4.58761	2.05809		4.58761	1.85108		4.58761	1.95497		4.58761	1.36355		4.58761	1.13906
4.68734	1.23428		4.68734	1.20082		4.68734	2.50064		4.68734	0.53446		4.68734	0.412601		4.68734	0.775299
4.78707	1.27073		4.78707	0.725542		4.78707	0.951729		4.78707	0.778636		4.78707	0.661742		4.78707	0.651614
4.8868	1.43773		4.8868	1.27791		4.8868	1.31285		4.8868	1.85828		4.8868	0.443909		4.8868	0.922716
4.98653	1.93248		4.98653	1.91125		4.98653	1.96176		4.98653	1.29431		4.98653	1.60693		4.98653	1.13392
5.08626	2.01782		5.08626	2.96153		5.08626	1.64373		5.08626	4.77463		5.08626	2.33096		5.08626	1.40635
5.18599	2.87366		5.18599	1.00839		5.18599	4.32821		5.18599	3.37742		5.18599	3.19152		5.18599	2.47915
5.28572	2.52353		5.28572	4.62539		5.28572	4.61231		5.28572	5.43316		5.28572	3.98801		5.28572	2.42407
5.38545	5.1221		5.38545	6.68454		5.38545	6.1865		5.38545	6.69953		5.38545	4.64703		5.38545	3.30769
5.48518	3.1832		5.48518	4.53214		5.48518	7.92256		5.48518	8.67245		5.48518	6.04913		5.48518	4.4384
5.58491	5.1803		5.58491	6.6898		5.58491	9.4324		5.58491	9.75949		5.58491	7.17473		5.58491	5.06711
5.68464	8.20225		5.68464	8.24297		5.68464	11.7517		5.68464	10.408		5.68464	7.96502		5.68464	5.75088
5.78437	8.68535		5.78437	12.2706		5.78437	13.7004		5.78437	11.9704		5.78437	10.1939		5.78437	6.46034
5.8841	14.4758		5.8841	14.9528		5.8841	15.7328		5.8841	16.3226		5.8841	11.4451		5.8841	8.02627
5.98384	13.9126		5.98384	17.6663		5.98384	18.3827		5.98384	18.072		5.98384	12.6321		5.98384	9.25976
6.08357	15.5751		6.08357	17.4479		6.08357	17.3139		6.08357	16.1331		6.08357	13.5854		6.08357	9.79911
6.1833	14.9993		6.1833	13.0358		6.1833	15.3344		6.1833	13.2152		6.1833	11.4427		6.1833	8.79511
6.28303	9.08989		6.28303	12.2646		6.28303	11.3181		6.28303	9.91339		6.28303	8.42076		6.28303	7.38946
6.38276	6.55734		6.38276	8.25427		6.38276	9.02092		6.38276	6.2076		6.38276	5.55842		6.38276	4.76025
6.48249	5.25704		6.48249	4.39996		6.48249	6.02921		6.48249	5.53355		6.48249	4.65028		6.48249	4.3792
6.58222	5.30356		6.58222	3.00149		6.58222	5.41736		6.58222	4.63311		6.58222	4.47065		6.58222	2.95054
6.68195	2.86716		6.68195	3.0132		6.68195	5.09957		6.68195	2.9228		6.68195	2.69079		6.68195	1.93831
6.78168	2.09292		6.78168	2.98608		6.78168	2.28181		6.78168	1.24901		6.78168	2.06481		6.78168	1.19158
6.88141	0.401802		6.88141	2.05395		6.88141	0.825127		6.88141	0.830205		6.88141	1.05473		6.88141	0.848467
6.98114	1.0455		6.98114	2.17119		6.98114	1.90107		6.98114	1.83486		6.98114	0.921761		6.98114	0.549505
7.08087	1.91418		7.08087	1.58926		7.08087	2.89119		7.08087	1.36353		7.08087	1.40209		7.08087	0.353808
7.1806	2.95294		7.1806	1.34987		7.1806	2.52122		7.1806	2.70231		7.1806	1.27393		7.1806	0.731721
7.28033	1.73869		7.28033	0.735065		7.28033	1.97739		7.28033	1.17188		7.28033	1.82595		7.28033	1.58384
7.38006	1.95043		7.38006	2.59049		7.38006	3.22737		7.38006	1.547		7.38006	1.51499		7.38006	0.813912
7.47979	0.358409		7.47979	2.17243		7.47979	3.72499		7.47979	1.72718		7.47979	2.26838		7.47979	1.85963
7.57952	1.01515		7.57952	0.950248		7.57952	1.89661		7.57952	2.5589		7.57952	1.31752		7.57952	1.4718
7.67926	1.66105		7.67926	1.09743		7.67926	0.416678		7.67926	0.353103		7.67926	1.29122		7.67926	0.815437
7.77899	2.01145		7.77899	1.01166		7.77899	1.6774		7.77899	0.616147		7.77899	0.972153		7.77899	0.977032
7.87872	1.67221		7.87872	1.61166		7.87872	1.67903		7.87872	1.0174		7.87872	0.574078		7.87872	0.707601
7.97845	0.870758		7.97845	1.4039		7.97845	1.6008		7.97845	0.537723		7.97845	0.826364		7.97845	0.6119
8.07818	1.36421		8.07818	0.530656		8.07818	0.808508		8.07818	0.856718		8.07818	0.724372		8.07818	0.513047
8.17791	1.62877		8.17791	0.776664		8.17791	1.24649		8.17791	0.750119		8.17791	0.72694		8.17791	0.72003
8.27764	1.09771		8.27764	0.840503		8.27764	0.50509		8.27764	1.84023		8.27764	0.409439		8.27764	0.389044
8.37737	0.567828		8.37737	0.772748		8.37737	0.130017		8.37737	0.764469		8.37737	0.118294		8.37737	0.70387
8.4771	0.865718		8.4771	0.494419		8.4771	0.90274		8.4771	0.859078		8.4771	0.153965		8.4771	0.884874
8.57683	1.09918		8.57683	0.307178		8.57683	1.10801		8.57683	0.972531		8.57683	0.703918		8.57683	0.341882
8.67656	0.476229		8.67656	0.786761		8.67656	1.472		8.67656	0.82655		8.67656	0.631259		8.67656	0.0912978
8.77629	3.97785		8.77629	2.32626		8.77629	1.48227		8.77629	1.46964		8.77629	0.45518		8.77629	0.455168
8.87602	1.81994		8.87602	1.73144		8.87602	0.989282		8.87602	0.379196		8.87602	0.640425		8.87602	0.496566
8.97575	1.9195		8.97575	0.454981		8.97575	0.269273		8.97575	0.765743		8.97575	0.607619		8.97575	0.488912
9.07548	2.04255		9.07548	1.16729		9.07548	0.546954		9.07548	0.280832		9.07548	0.627506		9.07548	0.204268
9.17521	0.734727		9.17521	0.802494		9.17521	1.11344		9.17521	1.14109		9.17521	0.252933		9.17521	0.286803
9.27494	0.222087		9.27494	1.3745		9.27494	2.17191		9.27494	0.532455		9.27494	0.628472		9.27494	0.142289
9.37468	0.826764		9.37468	1.56227		9.37468	1.13916		9.37468	0.385244		9.37468	0.329999		9.37468	0.556117
9.47441	2.5845		9.47441	1.5648		9.47441	0.617073		9.47441	1.23834		9.47441	0.229978		9.47441	0.341204
9.57414	1.27825		9.57414	1.82406		9.57414	1.3988		9.57414	1.27603		9.57414	0.720627		9.57414	0.0660579
9.67387	0.50921		9.67387	0.356037		9.67387	0.715742		9.67387	0.373205		9.67387	0.301497		9.67387	0.581655
9.7736	1.82437		9.7736	0.53428		9.7736	0.899353		9.7736	0.252439		9.7736	0.231791		9.7736	0.320613
9.87333	0.681071		9.87333	0.661957		9.87333	0.543489		9.87333	0.116879		9.87333	0.462828		9.87333	0.0710118
9.97306	0.330078		9.97306	0.618833		9.97306	0.434449		9.97306	0.680448		9.97306	0.101824		9.97306	0.568991

## Sheet: PanelB
THz field (kV/cm)	$\omega_-$ from $E_x \cdot E_y$ ($\mu$rad)		THz field (kV/cm)	$\omega_+$ from $E_x \cdot E_y$ ($\mu$rad)		THz field (kV/cm)	Exp. $\omega_-$ ($\mu$rad)		THz field (kV/cm)	Exp. $\omega_+$ ($\mu$rad)		THz field (kV/cm)	Exp. $\omega_-$ ($\mu$rad) - Fit		THz field (kV/cm)	Exp. $\omega_+$ ($\mu$rad) - Fit
0	0		0	0		6.93535	0.302015		6.93535	0.154996		0	0		0	0
2.52525	0.000831544		2.52525	0.000762537		26.9049	0.383211		26.9049	0.165106		2.52525	0.00104479		2.52525	0.000703053
5.05051	0.00332617		5.05051	0.00305015		57.5	0.788967		57.5	0.554287		5.05051	0.00417917		5.05051	0.00281221
7.57576	0.00748389		7.57576	0.00686283		95.0305	1.57718		95.0305	1.18263		7.57576	0.00940312		7.57576	0.00632748
10.101	0.0133047		10.101	0.0122006		115	2.19772		115	1.71439		10.101	0.0167167		10.101	0.0112489
12.6263	0.0207886		12.6263	0.0190634		134.97	3.20453		134.97	1.97147		12.6263	0.0261198		12.6263	0.0175763
15.1515	0.0299356		15.1515	0.0274513		172.5	5.08455		172.5	3.58228		15.1515	0.0376125		15.1515	0.0253099
17.6768	0.0407456		17.6768	0.0373643		188.921	5.73205		188.921	3.72099		17.6768	0.0511948		17.6768	0.0344496
20.202	0.0532188		20.202	0.0488024		203.095	6.802		203.095	4.60531		20.202	0.0668666		20.202	0.0449954
22.7273	0.067355		22.7273	0.0617655		223.065	8.2841		223.065	5.48412		22.7273	0.0846281		22.7273	0.0569473
25.2525	0.0831544		25.2525	0.0762537		230	8.7909		230	6.32568		25.2525	0.104479		25.2525	0.0703053
27.7778	0.100617		27.7778	0.092267								27.7778	0.12642		27.7778	0.0850694
30.303	0.119742		30.303	0.109805								30.303	0.15045		30.303	0.10124
32.8283	0.140531		32.8283	0.128869								32.8283	0.17657		32.8283	0.118816
35.3535	0.162983		35.3535	0.149457								35.3535	0.204779		35.3535	0.137798
37.8788	0.187097		37.8788	0.171571								37.8788	0.235078		37.8788	0.158187
40.404	0.212875		40.404	0.195209								40.404	0.267467		40.404	0.179982
42.9293	0.240316		42.9293	0.220373								42.9293	0.301945		42.9293	0.203182
45.4545	0.26942		45.4545	0.247062								45.4545	0.338512		45.4545	0.227789
47.9798	0.300187		47.9798	0.275276								47.9798	0.37717		47.9798	0.253802
50.5051	0.332617		50.5051	0.305015								50.5051	0.417917		50.5051	0.281221
53.0303	0.366711		53.0303	0.336279								53.0303	0.460753		53.0303	0.310046
55.5556	0.402467		55.5556	0.369068								55.5556	0.505679		55.5556	0.340278
58.0808	0.439887		58.0808	0.403382								58.0808	0.552695		58.0808	0.371915
60.6061	0.478969		60.6061	0.439221								60.6061	0.6018		60.6061	0.404959
63.1313	0.519715		63.1313	0.476586								63.1313	0.652995		63.1313	0.439408
65.6566	0.562124		65.6566	0.515475								65.6566	0.706279		65.6566	0.475264
68.1818	0.606195		68.1818	0.555889								68.1818	0.761653		68.1818	0.512526
70.7071	0.65193		70.7071	0.597829								70.7071	0.819116		70.7071	0.551194
73.2323	0.699328		73.2323	0.641294								73.2323	0.87867		73.2323	0.591268
75.7576	0.748389		75.7576	0.686283								75.7576	0.940312		75.7576	0.632748
78.2828	0.799114		78.2828	0.732798								78.2828	1.00404		78.2828	0.675634
80.8081	0.851501		80.8081	0.780838								80.8081	1.06987		80.8081	0.719927
83.3333	0.905551		83.3333	0.830403								83.3333	1.13778		83.3333	0.765625
85.8586	0.961265		85.8586	0.881493								85.8586	1.20778		85.8586	0.81273
88.3838	1.01864		88.3838	0.934108								88.3838	1.27987		88.3838	0.86124
90.9091	1.07768		90.9091	0.988248								90.9091	1.35405		90.9091	0.911157
93.4343	1.13838		93.4343	1.04391								93.4343	1.43032		93.4343	0.96248
95.9596	1.20075		95.9596	1.1011								95.9596	1.50868		95.9596	1.01521
98.4848	1.26478		98.4848	1.15982								98.4848	1.58913		98.4848	1.06934
101.01	1.33047		101.01	1.22006								101.01	1.67167		101.01	1.12489
103.535	1.39783		103.535	1.28182								103.535	1.75629		103.535	1.18183
106.061	1.46684		106.061	1.34512								106.061	1.84301		106.061	1.24019
108.586	1.53752		108.586	1.40993								108.586	1.93182		108.586	1.29995
111.111	1.60987		111.111	1.47627								111.111	2.02272		111.111	1.36111
113.636	1.68388		113.636	1.54414								113.636	2.1157		113.636	1.42368
116.162	1.75955		116.162	1.61353								116.162	2.21078		116.162	1.48766
118.687	1.83688		118.687	1.68444								118.687	2.30794		118.687	1.55304
121.212	1.91588		121.212	1.75689								121.212	2.4072		121.212	1.61983
123.737	1.99654		123.737	1.83085								123.737	2.50854		123.737	1.68803
126.263	2.07886		126.263	1.90634								126.263	2.61198		126.263	1.75763
128.788	2.16285		128.788	1.98336								128.788	2.7175		128.788	1.82864
131.313	2.24849		131.313	2.0619								131.313	2.82512		131.313	1.90106
133.838	2.33581		133.838	2.14197								133.838	2.93482		133.838	1.97488
136.364	2.42478		136.364	2.22356								136.364	3.04661		136.364	2.0501
138.889	2.51542		138.889	2.30667								138.889	3.16049		138.889	2.12674
141.414	2.60772		141.414	2.39132								141.414	3.27647		141.414	2.20478
143.939	2.70169		143.939	2.47748								143.939	3.39453		143.939	2.28422
146.465	2.79731		146.465	2.56517								146.465	3.51468		146.465	2.36507
148.99	2.8946		148.99	2.65439								148.99	3.63692		148.99	2.44733
151.515	2.99356		151.515	2.74513								151.515	3.76125		151.515	2.53099
154.04	3.09417		154.04	2.8374								154.04	3.88767		154.04	2.61606
156.566	3.19645		156.566	2.93119								156.566	4.01618		156.566	2.70254
159.091	3.3004		159.091	3.02651								159.091	4.14678		159.091	2.79042
161.616	3.406		161.616	3.12335								161.616	4.27947		161.616	2.87971
164.141	3.51327		164.141	3.22172								164.141	4.41424		164.141	2.9704
166.667	3.6222		166.667	3.32161								166.667	4.55111		166.667	3.0625
169.192	3.7328		169.192	3.42303								169.192	4.69007		169.192	3.15601
171.717	3.84506		171.717	3.52597								171.717	4.83112		171.717	3.25092
174.242	3.95898		174.242	3.63044								174.242	4.97425		174.242	3.34724
176.768	4.07456		176.768	3.73643								176.768	5.11948		176.768	3.44496
179.293	4.19181		179.293	3.84395								179.293	5.26679		179.293	3.54409
181.818	4.31072		181.818	3.95299								181.818	5.4162		181.818	3.64463
184.343	4.4313		184.343	4.06356								184.343	5.56769		184.343	3.74657
186.869	4.55353		186.869	4.17565								186.869	5.72128		186.869	3.84992
189.394	4.67743		189.394	4.28927								189.394	5.87695		189.394	3.95467
191.919	4.803		191.919	4.40441								191.919	6.03471		191.919	4.06084
194.444	4.93022		194.444	4.52108								194.444	6.19457		194.444	4.1684
196.97	5.05911		196.97	4.63927								196.97	6.35651		196.97	4.27738
199.495	5.18966		199.495	4.75899								199.495	6.52054		199.495	4.38776
202.02	5.32188		202.02	4.88024								202.02	6.68666		202.02	4.49954
204.545	5.45576		204.545	5.00301								204.545	6.85488		204.545	4.61273
207.071	5.5913		207.071	5.1273								207.071	7.02518		207.071	4.72733
209.596	5.7285		209.596	5.25312								209.596	7.19757		209.596	4.84333
212.121	5.86737		212.121	5.38046								212.121	7.37205		212.121	4.96074
214.646	6.0079		214.646	5.50933								214.646	7.54862		214.646	5.07956
217.172	6.1501		217.172	5.63972								217.172	7.72728		217.172	5.19978
219.697	6.29395		219.697	5.77164								219.697	7.90803		219.697	5.32141
222.222	6.43947		222.222	5.90509								222.222	8.09086		222.222	5.44444
224.747	6.58666		224.747	6.04006								224.747	8.27579		224.747	5.56888
227.273	6.7355		227.273	6.17655								227.273	8.46281		227.273	5.69473
229.798	6.88601		229.798	6.31457								229.798	8.65192		229.798	5.82198
232.323	7.03819		232.323	6.45411								232.323	8.84311		232.323	5.95064
234.848	7.19202		234.848	6.59518								234.848	9.0364		234.848	6.08071
237.374	7.34752		237.374	6.73778								237.374	9.23178		237.374	6.21218
239.899	7.50468		239.899	6.8819								239.899	9.42924		239.899	6.34506
242.424	7.66351		242.424	7.02754								242.424	9.6288		242.424	6.47934
244.949	7.824		244.949	7.17471								244.949	9.83044		244.949	6.61503
247.475	7.98615		247.475	7.32341								247.475	10.0342		247.475	6.75212
250	8.14996		250	7.47362								250	10.24		250	6.89062
