# Supplementary material for: Terahertz electric-field-driven dynamical multiferroicity in SrTiO3
Source: Nature. 2024 Apr 10;628(8008):534–9. doi: 10.1038/s41586-024-07175-9 (PMC11023939; doi:10.1038/s41586-024-07175-9)
Supplement: Supplementary file 4 — Source Data Fig. 4 [file 41586_2024_7175_MOESM4_ESM.xlsx]

## Sheet: PanelA
Time (ps)	Simulated EKE + IKE (nrad)		Time (ps)	Simulated total response (nrad)		Time (ps)	Simulated $\mu_{ph}$ (nrad)
-0.9993	0		-0.9993	0		-0.9993	0
-0.9982	0		-0.9982	0		-0.9982	0
-0.9971	0		-0.9971	0		-0.9971	0
-0.996	0		-0.996	0		-0.996	0
-0.9949	0		-0.9949	0		-0.9949	0
-0.9938	0		-0.9938	0		-0.9938	0
-0.9927	0		-0.9927	0		-0.9927	0
-0.9916	0		-0.9916	0		-0.9916	0
-0.9905	0		-0.9905	0		-0.9905	0
-0.9894	0		-0.9894	0		-0.9894	0
-0.9883	0		-0.9883	0		-0.9883	0
-0.9872	0		-0.9872	0		-0.9872	0
-0.9861	0		-0.9861	0		-0.9861	0
-0.985	0		-0.985	0		-0.985	0
-0.9839	0		-0.9839	0		-0.9839	0
-0.9828	0		-0.9828	0		-0.9828	0
-0.9817	0		-0.9817	0		-0.9817	0
-0.9806	0		-0.9806	0		-0.9806	0
-0.9795	0		-0.9795	0		-0.9795	0
-0.9784	0		-0.9784	0		-0.9784	0
-0.9773	0		-0.9773	0		-0.9773	0
-0.9762	0		-0.9762	0		-0.9762	0
-0.9751	0		-0.9751	0		-0.9751	0
-0.974	0		-0.974	0		-0.974	0
-0.9729	0		-0.9729	0		-0.9729	0
-0.9718	0		-0.9718	0		-0.9718	0
-0.9707	0		-0.9707	0		-0.9707	0
-0.9696	0		-0.9696	0		-0.9696	0
-0.9685	0		-0.9685	0		-0.9685	0
-0.9674	0		-0.9674	0		-0.9674	0
-0.9663	0		-0.9663	0		-0.9663	0
-0.9652	0		-0.9652	0		-0.9652	0
-0.9641	0		-0.9641	0		-0.9641	0
-0.963	0		-0.963	0		-0.963	0
-0.9619	0		-0.9619	0		-0.9619	0
-0.9608	0		-0.9608	0		-0.9608	0
-0.9597	0		-0.9597	0		-0.9597	0
-0.9586	0		-0.9586	0		-0.9586	0
-0.9575	0		-0.9575	0		-0.9575	0
-0.9564	0		-0.9564	0		-0.9564	0
-0.9553	0		-0.9553	0		-0.9553	0
-0.9542	0		-0.9542	0		-0.9542	0
-0.9531	0		-0.9531	0		-0.9531	0
-0.952	0		-0.952	0		-0.952	0
-0.9509	0		-0.9509	0		-0.9509	0
-0.9498	0		-0.9498	0		-0.9498	0
-0.9487	0		-0.9487	0		-0.9487	0
-0.9476	0		-0.9476	0		-0.9476	0
-0.9465	0		-0.9465	0		-0.9465	0
-0.9454	0		-0.9454	0		-0.9454	0
-0.9443	0		-0.9443	0		-0.9443	0
-0.9432	0		-0.9432	0		-0.9432	0
-0.9421	0		-0.9421	0		-0.9421	0
-0.941	0		-0.941	0		-0.941	0
-0.9399	0		-0.9399	0		-0.9399	0
-0.9388	0		-0.9388	0		-0.9388	0
-0.9377	0		-0.9377	0		-0.9377	0
-0.9366	0		-0.9366	0		-0.9366	0
-0.9355	0		-0.9355	0		-0.9355	0
-0.9344	0		-0.9344	0		-0.9344	0
-0.9333	0		-0.9333	0		-0.9333	0
-0.9322	0		-0.9322	0		-0.9322	0
-0.9311	0		-0.9311	0		-0.9311	0
-0.93	0		-0.93	0		-0.93	0
-0.9289	0		-0.9289	0		-0.9289	0
-0.9278	0		-0.9278	0		-0.9278	0
-0.9267	0		-0.9267	0		-0.9267	0
-0.9256	0		-0.9256	0		-0.9256	0
-0.9245	0		-0.9245	0		-0.9245	0
-0.9234	0		-0.9234	0		-0.9234	0
-0.9223	0		-0.9223	0		-0.9223	0
-0.9212	0		-0.9212	0		-0.9212	0
-0.9201	0		-0.9201	0		-0.9201	0
-0.919	0		-0.919	0		-0.919	0
-0.9179	0		-0.9179	0		-0.9179	0
-0.9168	0		-0.9168	0		-0.9168	0
-0.9157	0		-0.9157	0		-0.9157	0
-0.9146	0		-0.9146	0		-0.9146	0
-0.9135	0		-0.9135	0		-0.9135	0
-0.9124	0		-0.9124	0		-0.9124	0
-0.9113	0		-0.9113	0		-0.9113	0
-0.9102	0		-0.9102	0		-0.9102	0
-0.9091	0		-0.9091	0		-0.9091	0
-0.908	0		-0.908	0		-0.908	0
-0.9069	0		-0.9069	0		-0.9069	0
-0.9058	0		-0.9058	0		-0.9058	0
-0.9047	0		-0.9047	0		-0.9047	0
-0.9036	0		-0.9036	0		-0.9036	0
-0.9025	0		-0.9025	0		-0.9025	0
-0.9014	0		-0.9014	0		-0.9014	0
-0.9003	0		-0.9003	0		-0.9003	0
-0.8992	0		-0.8992	0		-0.8992	0
-0.8981	0		-0.8981	0		-0.8981	0
-0.897	0		-0.897	0		-0.897	0
-0.8959	0		-0.8959	0		-0.8959	0
-0.8948	0		-0.8948	0		-0.8948	0
-0.8937	0		-0.8937	0		-0.8937	0
-0.8926	0		-0.8926	0		-0.8926	0
-0.8915	0		-0.8915	0		-0.8915	0
-0.8904	0		-0.8904	0		-0.8904	0
-0.8893	0		-0.8893	0		-0.8893	0
-0.8882	0		-0.8882	0		-0.8882	0
-0.8871	0		-0.8871	0		-0.8871	0
-0.886	0		-0.886	0		-0.886	0
-0.8849	0		-0.8849	0		-0.8849	0
-0.8838	0		-0.8838	0		-0.8838	0
-0.8827	0		-0.8827	0		-0.8827	0
-0.8816	0		-0.8816	0		-0.8816	0
-0.8805	0		-0.8805	0		-0.8805	0
-0.8794	0		-0.8794	0		-0.8794	0
-0.8783	0		-0.8783	0		-0.8783	0
-0.8772	0		-0.8772	0		-0.8772	0
-0.8761	0		-0.8761	0		-0.8761	0
-0.875	0		-0.875	0		-0.875	0
-0.8739	0		-0.8739	0		-0.8739	0
-0.8728	0		-0.8728	0		-0.8728	0
-0.8717	0		-0.8717	0		-0.8717	0
-0.8706	0		-0.8706	0		-0.8706	0
-0.8695	0		-0.8695	0		-0.8695	0
-0.8684	0		-0.8684	0		-0.8684	0
-0.8673	0		-0.8673	0		-0.8673	0
-0.8662	0		-0.8662	0		-0.8662	0
-0.8651	0		-0.8651	0		-0.8651	0
-0.864	0		-0.864	0		-0.864	0
-0.8629	0		-0.8629	0		-0.8629	0
-0.8618	0		-0.8618	0		-0.8618	0
-0.8607	0		-0.8607	0		-0.8607	0
-0.8596	0		-0.8596	0		-0.8596	0
-0.8585	0		-0.8585	0		-0.8585	0
-0.8574	0		-0.8574	0		-0.8574	0
-0.8563	0		-0.8563	0		-0.8563	0
-0.8552	0		-0.8552	0		-0.8552	0
-0.8541	0		-0.8541	0		-0.8541	0
-0.853	0		-0.853	0		-0.853	0
-0.8519	0		-0.8519	0		-0.8519	0
-0.8508	0		-0.8508	0		-0.8508	0
-0.8497	0		-0.8497	0		-0.8497	0
-0.8486	0		-0.8486	0		-0.8486	0
-0.8475	0		-0.8475	0		-0.8475	0
-0.8464	0		-0.8464	0		-0.8464	0
-0.8453	0		-0.8453	0		-0.8453	0
-0.8442	0		-0.8442	0		-0.8442	0
-0.8431	0		-0.8431	0		-0.8431	0
-0.842	0		-0.842	0		-0.842	0
-0.8409	0		-0.8409	0		-0.8409	0
-0.8398	0		-0.8398	0		-0.8398	0
-0.8387	0		-0.8387	0		-0.8387	0
-0.8376	0		-0.8376	0		-0.8376	0
-0.8365	0		-0.8365	0		-0.8365	0
-0.8354	0		-0.8354	0		-0.8354	0
-0.8343	0		-0.8343	0		-0.8343	0
-0.8332	0		-0.8332	0		-0.8332	0
-0.8321	0		-0.8321	0		-0.8321	0
-0.831	0		-0.831	0		-0.831	0
-0.8299	0		-0.8299	0		-0.8299	0
-0.8288	0		-0.8288	0		-0.8288	0
-0.8277	0		-0.8277	0		-0.8277	0
-0.8266	0		-0.8266	0		-0.8266	0
-0.8255	0		-0.8255	0		-0.8255	0
-0.8244	0		-0.8244	0		-0.8244	0
-0.8233	0		-0.8233	0		-0.8233	0
-0.8222	0		-0.8222	0		-0.8222	0
-0.8211	0		-0.8211	0		-0.8211	0
-0.82	0		-0.82	0		-0.82	0
-0.8189	0		-0.8189	0		-0.8189	0
-0.8178	0		-0.8178	0		-0.8178	0
-0.8167	0		-0.8167	0		-0.8167	0
-0.8156	0		-0.8156	0		-0.8156	0
-0.8145	0		-0.8145	0		-0.8145	0
-0.8134	0		-0.8134	0		-0.8134	0
-0.8123	0		-0.8123	0		-0.8123	0
-0.8112	0		-0.8112	0		-0.8112	0
-0.8101	0		-0.8101	0		-0.8101	0
-0.809	0		-0.809	0		-0.809	0
-0.8079	0		-0.8079	0		-0.8079	0
-0.8068	0		-0.8068	0		-0.8068	0
-0.8057	0		-0.8057	0		-0.8057	0
-0.8046	0		-0.8046	0		-0.8046	0
-0.8035	0		-0.8035	0		-0.8035	0
-0.8024	0		-0.8024	0		-0.8024	0
-0.8013	0		-0.8013	0		-0.8013	0
-0.8002	0		-0.8002	0		-0.8002	0
-0.7991	0		-0.7991	0		-0.7991	0
-0.798	0		-0.798	0		-0.798	0
-0.7969	0		-0.7969	0		-0.7969	0
-0.7958	0		-0.7958	0		-0.7958	0
-0.7947	0		-0.7947	0		-0.7947	0
-0.7936	0		-0.7936	0		-0.7936	0
-0.7925	0		-0.7925	0		-0.7925	0
-0.7914	0		-0.7914	0		-0.7914	0
-0.7903	0		-0.7903	0		-0.7903	0
-0.7892	0		-0.7892	0		-0.7892	0
-0.7881	0		-0.7881	0		-0.7881	0
-0.787	0		-0.787	0		-0.787	0
-0.7859	0		-0.7859	0		-0.7859	0
-0.7848	0		-0.7848	0		-0.7848	0
-0.7837	0		-0.7837	0		-0.7837	0
-0.7826	0		-0.7826	0		-0.7826	0
-0.7815	0		-0.7815	0		-0.7815	0
-0.7804	0		-0.7804	0		-0.7804	0
-0.7793	0		-0.7793	0		-0.7793	0
-0.7782	0		-0.7782	0		-0.7782	0
-0.7771	0		-0.7771	0		-0.7771	0
-0.776	0		-0.776	0		-0.776	0
-0.7749	0		-0.7749	0		-0.7749	0
-0.7738	0		-0.7738	0		-0.7738	0
-0.7727	0		-0.7727	0		-0.7727	0
-0.7716	0		-0.7716	0		-0.7716	0
-0.7705	0		-0.7705	0		-0.7705	0
-0.7694	0		-0.7694	0		-0.7694	0
-0.7683	0		-0.7683	0		-0.7683	0
-0.7672	0		-0.7672	0		-0.7672	0
-0.7661	0		-0.7661	0		-0.7661	0
-0.765	0		-0.765	0		-0.765	0
-0.7639	0		-0.7639	0		-0.7639	0
-0.7628	0		-0.7628	0		-0.7628	0
-0.7617	0		-0.7617	0		-0.7617	0
-0.7606	0		-0.7606	0		-0.7606	0
-0.7595	0		-0.7595	0		-0.7595	0
-0.7584	0		-0.7584	0		-0.7584	0
-0.7573	0		-0.7573	0		-0.7573	0
-0.7562	0		-0.7562	0		-0.7562	0
-0.7551	0		-0.7551	0		-0.7551	0
-0.754	0		-0.754	0		-0.754	0
-0.7529	0		-0.7529	0		-0.7529	0
-0.7518	0		-0.7518	0		-0.7518	0
-0.7507	0		-0.7507	0		-0.7507	0
-0.7496	0		-0.7496	0		-0.7496	0
-0.7485	0		-0.7485	0		-0.7485	0
-0.7474	0		-0.7474	0		-0.7474	0
-0.7463	0		-0.7463	0		-0.7463	0
-0.7452	0		-0.7452	0		-0.7452	0
-0.7441	0		-0.7441	0		-0.7441	0
-0.743	0		-0.743	0		-0.743	0
-0.7419	0		-0.7419	0		-0.7419	0
-0.7408	0		-0.7408	0		-0.7408	0
-0.7397	0		-0.7397	0		-0.7397	0
-0.7386	0		-0.7386	0		-0.7386	0
-0.7375	0		-0.7375	0		-0.7375	0
-0.7364	0		-0.7364	0		-0.7364	0
-0.7353	0		-0.7353	0		-0.7353	0
-0.7342	0		-0.7342	0		-0.7342	0
-0.7331	0		-0.7331	0		-0.7331	0
-0.732	0		-0.732	0		-0.732	0
-0.7309	0		-0.7309	0		-0.7309	0
-0.7298	0		-0.7298	0		-0.7298	0
-0.7287	0		-0.7287	0		-0.7287	0
-0.7276	0		-0.7276	0		-0.7276	0
-0.7265	0		-0.7265	0		-0.7265	0
-0.7254	0		-0.7254	0		-0.7254	0
-0.7243	0		-0.7243	0		-0.7243	0
-0.7232	0		-0.7232	0		-0.7232	0
-0.7221	0		-0.7221	0		-0.7221	0
-0.721	0		-0.721	0		-0.721	0
-0.7199	0		-0.7199	0		-0.7199	0
-0.7188	0		-0.7188	0		-0.7188	0
-0.7177	0		-0.7177	0		-0.7177	0
-0.7166	0		-0.7166	0		-0.7166	0
-0.7155	0		-0.7155	0		-0.7155	0
-0.7144	0		-0.7144	0		-0.7144	0
-0.7133	0		-0.7133	0		-0.7133	0
-0.7122	0		-0.7122	0		-0.7122	0
-0.7111	0		-0.7111	0		-0.7111	0
-0.71	0		-0.71	0		-0.71	0
-0.7089	0		-0.7089	0		-0.7089	0
-0.7078	0		-0.7078	0		-0.7078	0
-0.7067	0		-0.7067	0		-0.7067	0
-0.7056	0		-0.7056	0		-0.7056	0
-0.7045	0		-0.7045	0		-0.7045	0
-0.7034	0		-0.7034	0		-0.7034	0
-0.7023	0		-0.7023	0		-0.7023	0
-0.7012	0		-0.7012	0		-0.7012	0
-0.7001	0		-0.7001	0		-0.7001	0
-0.699	-0.000506381		-0.699	-0.0011722		-0.699	-0.000665815
-0.6979	-0.000448705		-0.6979	-0.00111214		-0.6979	-0.000663431
-0.6968	-0.000391028		-0.6968	-0.00105208		-0.6968	-0.000661048
-0.6957	-0.000333351		-0.6957	-0.000992016		-0.6957	-0.000658664
-0.6946	-0.000275674		-0.6946	-0.000931955		-0.6946	-0.000656281
-0.6935	-0.000217998		-0.6935	-0.000871895		-0.6935	-0.000653898
-0.6924	-0.000160321		-0.6924	-0.000811835		-0.6924	-0.000651514
-0.6913	-0.000102644		-0.6913	-0.000751775		-0.6913	-0.000649131
-0.6902	-4.49676e-05		-0.6902	-0.000691715		-0.6902	-0.000646747
-0.6891	8.29057e-06		-0.6891	-0.000636431		-0.6891	-0.000644722
-0.688	6.05668e-05		-0.688	-0.000582209		-0.688	-0.000642776
-0.6869	0.000112843		-0.6869	-0.000527987		-0.6869	-0.000640831
-0.6858	0.000165119		-0.6858	-0.000473765		-0.6858	-0.000638885
-0.6847	0.000217396		-0.6847	-0.000419544		-0.6847	-0.000636939
-0.6836	0.000269672		-0.6836	-0.000365322		-0.6836	-0.000634993
-0.6825	0.000321948		-0.6825	-0.0003111		-0.6825	-0.000633048
-0.6814	0.000374224		-0.6814	-0.000256878		-0.6814	-0.000631102
-0.6803	0.000426501		-0.6803	-0.000202656		-0.6803	-0.000629156
-0.6792	0.000470017		-0.6792	-0.000157559		-0.6792	-0.000627576
-0.6781	0.000510249		-0.6781	-0.000115883		-0.6781	-0.000626132
-0.677	0.00055048		-0.677	-7.42081e-05		-0.677	-0.000624688
-0.6759	0.000590712		-0.6759	-3.25329e-05		-0.6759	-0.000623245
-0.6748	0.000630943		-0.6748	9.14236e-06		-0.6748	-0.000621801
-0.6737	0.000671175		-0.6737	5.08176e-05		-0.6737	-0.000620357
-0.6726	0.000711406		-0.6726	9.24929e-05		-0.6726	-0.000618914
-0.6715	0.000751638		-0.6715	0.000134168		-0.6715	-0.00061747
-0.6704	0.00079187		-0.6704	0.000175843		-0.6704	-0.000616026
-0.6693	0.000821469		-0.6693	0.000206564		-0.6693	-0.000614905
-0.6682	0.000844993		-0.6682	0.000231025		-0.6682	-0.000613968
-0.6671	0.000868517		-0.6671	0.000255486		-0.6671	-0.000613031
-0.666	0.000892041		-0.666	0.000279947		-0.666	-0.000612094
-0.6649	0.000915565		-0.6649	0.000304408		-0.6649	-0.000611157
-0.6638	0.000939089		-0.6638	0.000328869		-0.6638	-0.000610221
-0.6627	0.000962613		-0.6627	0.000353329		-0.6627	-0.000609284
-0.6616	0.000986137		-0.6616	0.00037779		-0.6616	-0.000608347
-0.6605	0.00100966		-0.6605	0.000402251		-0.6605	-0.00060741
-0.6594	0.00102295		-0.6594	0.000416248		-0.6594	-0.000606707
-0.6583	0.00102772		-0.6583	0.000421524		-0.6583	-0.000606199
-0.6572	0.00103249		-0.6572	0.0004268		-0.6572	-0.000605692
-0.6561	0.00103726		-0.6561	0.000432076		-0.6561	-0.000605184
-0.655	0.00104203		-0.655	0.000437352		-0.655	-0.000604676
-0.6539	0.0010468		-0.6539	0.000442627		-0.6539	-0.000604169
-0.6528	0.00105156		-0.6528	0.000447903		-0.6528	-0.000603661
-0.6517	0.00105633		-0.6517	0.000453179		-0.6517	-0.000603153
-0.6506	0.0010611		-0.6506	0.000458455		-0.6506	-0.000602646
-0.6495	0.00105754		-0.6495	0.000455296		-0.6495	-0.000602248
-0.6484	0.001044		-0.6484	0.000442013		-0.6484	-0.000601983
-0.6473	0.00103045		-0.6473	0.000428731		-0.6473	-0.000601718
-0.6462	0.0010169		-0.6462	0.000415448		-0.6462	-0.000601453
-0.6451	0.00100335		-0.6451	0.000402166		-0.6451	-0.000601188
-0.644	0.000989806		-0.644	0.000388883		-0.644	-0.000600923
-0.6429	0.000976258		-0.6429	0.0003756		-0.6429	-0.000600658
-0.6418	0.000962711		-0.6418	0.000362318		-0.6418	-0.000600393
-0.6407	0.000949163		-0.6407	0.000349035		-0.6407	-0.000600128
-0.6396	0.00092958		-0.6396	0.000329706		-0.6396	-0.000599875
-0.6385	0.000899437		-0.6385	0.000299793		-0.6385	-0.000599644
-0.6374	0.000869293		-0.6374	0.00026988		-0.6374	-0.000599412
-0.6363	0.000839149		-0.6363	0.000239967		-0.6363	-0.000599181
-0.6352	0.000809005		-0.6352	0.000210055		-0.6352	-0.00059895
-0.6341	0.000778861		-0.6341	0.000180142		-0.6341	-0.000598719
-0.633	0.000748717		-0.633	0.000150229		-0.633	-0.000598487
-0.6319	0.000718573		-0.6319	0.000120317		-0.6319	-0.000598256
-0.6308	0.000688429		-0.6308	9.04038e-05		-0.6308	-0.000598025
-0.6297	0.000654851		-0.6297	5.71026e-05		-0.6297	-0.000597748
-0.6286	0.000612116		-0.6286	1.47653e-05		-0.6286	-0.000597351
-0.6275	0.000569382		-0.6275	-2.75719e-05		-0.6275	-0.000596954
-0.6264	0.000526647		-0.6264	-6.99091e-05		-0.6264	-0.000596557
-0.6253	0.000483913		-0.6253	-0.000112246		-0.6253	-0.000596159
-0.6242	0.000441178		-0.6242	-0.000154584		-0.6242	-0.000595762
-0.6231	0.000398444		-0.6231	-0.000196921		-0.6231	-0.000595365
-0.622	0.000355709		-0.622	-0.000239258		-0.622	-0.000594967
-0.6209	0.000312975		-0.6209	-0.000281595		-0.6209	-0.00059457
-0.6198	0.00026893		-0.6198	-0.00032518		-0.6198	-0.00059411
-0.6187	0.00021899		-0.6187	-0.000374379		-0.6187	-0.000593369
-0.6176	0.00016905		-0.6176	-0.000423577		-0.6176	-0.000592628
-0.6165	0.000119111		-0.6165	-0.000472776		-0.6165	-0.000591887
-0.6154	6.91708e-05		-0.6154	-0.000521975		-0.6154	-0.000591145
-0.6143	1.92309e-05		-0.6143	-0.000571173		-0.6143	-0.000590404
-0.6132	-3.07089e-05		-0.6132	-0.000620372		-0.6132	-0.000589663
-0.6121	-8.06488e-05		-0.6121	-0.00066957		-0.6121	-0.000588922
-0.611	-0.000130589		-0.611	-0.000718769		-0.611	-0.000588181
-0.6099	-0.000180659		-0.6099	-0.000768055		-0.6099	-0.000587396
-0.6088	-0.00023203		-0.6088	-0.00081821		-0.6088	-0.00058618
-0.6077	-0.000283401		-0.6077	-0.000868364		-0.6077	-0.000584964
-0.6066	-0.000334772		-0.6066	-0.000918519		-0.6066	-0.000583748
-0.6055	-0.000386143		-0.6055	-0.000968674		-0.6055	-0.000582531
-0.6044	-0.000437514		-0.6044	-0.00101883		-0.6044	-0.000581315
-0.6033	-0.000488885		-0.6033	-0.00106898		-0.6033	-0.000580099
-0.6022	-0.000540256		-0.6022	-0.00111914		-0.6022	-0.000578883
-0.6011	-0.000591627		-0.6011	-0.00116929		-0.6011	-0.000577667
-0.6	-0.000642998		-0.6	-0.00121945		-0.6	-0.000576451
-0.5989	-0.000690518		-0.5989	-0.00126523		-0.5989	-0.000574709
-0.5978	-0.000738038		-0.5978	-0.00131101		-0.5978	-0.000572967
-0.5967	-0.000785558		-0.5967	-0.00135678		-0.5967	-0.000571225
-0.5956	-0.000833079		-0.5956	-0.00140256		-0.5956	-0.000569483
-0.5945	-0.000880599		-0.5945	-0.00144834		-0.5945	-0.000567741
-0.5934	-0.000928119		-0.5934	-0.00149412		-0.5934	-0.000565999
-0.5923	-0.000975639		-0.5923	-0.0015399		-0.5923	-0.000564257
-0.5912	-0.00102316		-0.5912	-0.00158567		-0.5912	-0.000562515
-0.5901	-0.00107068		-0.5901	-0.00163145		-0.5901	-0.000560773
-0.589	-0.00111017		-0.589	-0.00166873		-0.589	-0.000558553
-0.5879	-0.00114886		-0.5879	-0.00170515		-0.5879	-0.000556285
-0.5868	-0.00118755		-0.5868	-0.00174157		-0.5868	-0.000554016
-0.5857	-0.00122625		-0.5857	-0.00177799		-0.5857	-0.000551748
-0.5846	-0.00126494		-0.5846	-0.00181442		-0.5846	-0.00054948
-0.5835	-0.00130363		-0.5835	-0.00185084		-0.5835	-0.000547212
-0.5824	-0.00134232		-0.5824	-0.00188726		-0.5824	-0.000544944
-0.5813	-0.00138101		-0.5813	-0.00192368		-0.5813	-0.000542676
-0.5802	-0.0014197		-0.5802	-0.00196011		-0.5802	-0.000540408
-0.5791	-0.00144792		-0.5791	-0.00198568		-0.5791	-0.000537761
-0.578	-0.00147382		-0.578	-0.00200885		-0.578	-0.00053503
-0.5769	-0.00149972		-0.5769	-0.00203202		-0.5769	-0.000532299
-0.5758	-0.00152562		-0.5758	-0.00205519		-0.5758	-0.000529568
-0.5747	-0.00155152		-0.5747	-0.00207835		-0.5747	-0.000526837
-0.5736	-0.00157741		-0.5736	-0.00210152		-0.5736	-0.000524106
-0.5725	-0.00160331		-0.5725	-0.00212469		-0.5725	-0.000521375
-0.5714	-0.00162921		-0.5714	-0.00214786		-0.5714	-0.000518644
-0.5703	-0.00165511		-0.5703	-0.00217102		-0.5703	-0.000515913
-0.5692	-0.00166942		-0.5692	-0.00218243		-0.5692	-0.000513002
-0.5681	-0.00167939		-0.5681	-0.00218942		-0.5681	-0.000510023
-0.567	-0.00168936		-0.567	-0.00219641		-0.567	-0.000507044
-0.5659	-0.00169933		-0.5659	-0.0022034		-0.5659	-0.000504065
-0.5648	-0.0017093		-0.5648	-0.00221039		-0.5648	-0.000501086
-0.5637	-0.00171927		-0.5637	-0.00221738		-0.5637	-0.000498107
-0.5626	-0.00172925		-0.5626	-0.00222437		-0.5626	-0.000495128
-0.5615	-0.00173922		-0.5615	-0.00223136		-0.5615	-0.000492149
-0.5604	-0.00174919		-0.5604	-0.00223836		-0.5604	-0.00048917
-0.5593	-0.00174922		-0.5593	-0.00223534		-0.5593	-0.000486122
-0.5582	-0.00174358		-0.5582	-0.00222661		-0.5582	-0.000483034
-0.5571	-0.00173794		-0.5571	-0.00221789		-0.5571	-0.000479945
-0.556	-0.0017323		-0.556	-0.00220916		-0.556	-0.000476857
-0.5549	-0.00172666		-0.5549	-0.00220043		-0.5549	-0.000473769
-0.5538	-0.00172102		-0.5538	-0.0021917		-0.5538	-0.000470681
-0.5527	-0.00171538		-0.5527	-0.00218297		-0.5527	-0.000467592
-0.5516	-0.00170974		-0.5516	-0.00217424		-0.5516	-0.000464504
-0.5505	-0.0017041		-0.5505	-0.00216551		-0.5505	-0.000461416
-0.5494	-0.00169043		-0.5494	-0.00214874		-0.5494	-0.000458315
-0.5483	-0.00167007		-0.5483	-0.00212527		-0.5483	-0.000455203
-0.5472	-0.0016497		-0.5472	-0.0021018		-0.5472	-0.000452091
-0.5461	-0.00162934		-0.5461	-0.00207832		-0.5461	-0.00044898
-0.545	-0.00160898		-0.545	-0.00205485		-0.545	-0.000445868
-0.5439	-0.00158862		-0.5439	-0.00203138		-0.5439	-0.000442756
-0.5428	-0.00156826		-0.5428	-0.00200791		-0.5428	-0.000439645
-0.5417	-0.0015479		-0.5417	-0.00198444		-0.5417	-0.000436533
-0.5406	-0.00152754		-0.5406	-0.00196096		-0.5406	-0.000433421
-0.5395	-0.00150168		-0.5395	-0.00193202		-0.5395	-0.00043034
-0.5384	-0.00146921		-0.5384	-0.0018965		-0.5384	-0.000427294
-0.5373	-0.00143674		-0.5373	-0.00186099		-0.5373	-0.000424248
-0.5362	-0.00140427		-0.5362	-0.00182547		-0.5362	-0.000421203
-0.5351	-0.0013718		-0.5351	-0.00178996		-0.5351	-0.000418157
-0.534	-0.00133933		-0.534	-0.00175444		-0.534	-0.000415111
-0.5329	-0.00130686		-0.5329	-0.00171893		-0.5329	-0.000412066
-0.5318	-0.00127439		-0.5318	-0.00168341		-0.5318	-0.00040902
-0.5307	-0.00124192		-0.5307	-0.0016479		-0.5307	-0.000405975
-0.5296	-0.00120661		-0.5296	-0.00160958		-0.5296	-0.000402976
-0.5285	-0.00116632		-0.5285	-0.00156638		-0.5285	-0.000400061
-0.5274	-0.00112603		-0.5274	-0.00152317		-0.5274	-0.000397145
-0.5263	-0.00108573		-0.5263	-0.00147996		-0.5263	-0.000394229
-0.5252	-0.00104544		-0.5252	-0.00143676		-0.5252	-0.000391314
-0.5241	-0.00100515		-0.5241	-0.00139355		-0.5241	-0.000388398
-0.523	-0.000964862		-0.523	-0.00135034		-0.523	-0.000385483
-0.5219	-0.000924571		-0.5219	-0.00130714		-0.5219	-0.000382567
-0.5208	-0.00088428		-0.5208	-0.00126393		-0.5208	-0.000379651
-0.5197	-0.000842556		-0.5197	-0.00121934		-0.5197	-0.000376788
-0.5186	-0.000797011		-0.5186	-0.00117107		-0.5186	-0.000374063
-0.5175	-0.000751466		-0.5175	-0.0011228		-0.5175	-0.000371338
-0.5164	-0.000705921		-0.5164	-0.00107453		-0.5164	-0.000368613
-0.5153	-0.000660376		-0.5153	-0.00102626		-0.5153	-0.000365888
-0.5142	-0.00061483		-0.5142	-0.000977993		-0.5142	-0.000363163
-0.5131	-0.000569285		-0.5131	-0.000929723		-0.5131	-0.000360438
-0.512	-0.00052374		-0.512	-0.000881453		-0.512	-0.000357713
-0.5109	-0.000478195		-0.5109	-0.000833183		-0.5109	-0.000354988
-0.5098	-0.000433126		-0.5098	-0.000785435		-0.5098	-0.000352308
-0.5087	-0.000390203		-0.5087	-0.000740035		-0.5087	-0.000349832
-0.5076	-0.00034728		-0.5076	-0.000694635		-0.5076	-0.000347356
-0.5065	-0.000304357		-0.5065	-0.000649236		-0.5065	-0.000344879
-0.5054	-0.000261433		-0.5054	-0.000603836		-0.5054	-0.000342403
-0.5043	-0.00021851		-0.5043	-0.000558437		-0.5043	-0.000339926
-0.5032	-0.000175587		-0.5032	-0.000513037		-0.5032	-0.00033745
-0.5021	-0.000132664		-0.5021	-0.000467638		-0.5021	-0.000334973
-0.501	-8.97409e-05		-0.501	-0.000422238		-0.501	-0.000332497
-0.4999	-4.75149e-05		-0.4999	-0.000377569		-0.4999	-0.000330055
-0.4988	-1.22601e-05		-0.4988	-0.000340212		-0.4988	-0.000327952
-0.4977	2.29947e-05		-0.4977	-0.000302855		-0.4977	-0.000325849
-0.4966	5.82495e-05		-0.4966	-0.000265497		-0.4966	-0.000323747
-0.4955	9.35043e-05		-0.4955	-0.00022814		-0.4955	-0.000321644
-0.4944	0.000128759		-0.4944	-0.000190783		-0.4944	-0.000319542
-0.4933	0.000164014		-0.4933	-0.000153425		-0.4933	-0.000317439
-0.4922	0.000199269		-0.4922	-0.000116068		-0.4922	-0.000315337
-0.4911	0.000234523		-0.4911	-7.87106e-05		-0.4911	-0.000313234
-0.49	0.000269778		-0.49	-4.13532e-05		-0.49	-0.000311131
-0.4889	0.000296193		-0.4889	-1.32214e-05		-0.4889	-0.000309414
-0.4878	0.000322607		-0.4878	1.49104e-05		-0.4878	-0.000307697
-0.4867	0.000349022		-0.4867	4.30422e-05		-0.4867	-0.000305979
-0.4856	0.000375436		-0.4856	7.1174e-05		-0.4856	-0.000304262
-0.4845	0.000401851		-0.4845	9.93058e-05		-0.4845	-0.000302545
-0.4834	0.000428265		-0.4834	0.000127438		-0.4834	-0.000300827
-0.4823	0.000454679		-0.4823	0.000155569		-0.4823	-0.00029911
-0.4812	0.000481094		-0.4812	0.000183701		-0.4812	-0.000297393
-0.4801	0.000507508		-0.4801	0.000211833		-0.4801	-0.000295675
-0.479	0.000524557		-0.479	0.000230238		-0.479	-0.000294319
-0.4779	0.00054067		-0.4779	0.000247671		-0.4779	-0.000292999
-0.4768	0.000556782		-0.4768	0.000265104		-0.4768	-0.000291678
-0.4757	0.000572895		-0.4757	0.000282537		-0.4757	-0.000290358
-0.4746	0.000589008		-0.4746	0.00029997		-0.4746	-0.000289038
-0.4735	0.00060512		-0.4735	0.000317402		-0.4735	-0.000287718
-0.4724	0.000621233		-0.4724	0.000334835		-0.4724	-0.000286397
-0.4713	0.000637345		-0.4713	0.000352268		-0.4713	-0.000285077
-0.4702	0.000653458		-0.4702	0.000369701		-0.4702	-0.000283757
-0.4691	0.000658828		-0.4691	0.000376045		-0.4691	-0.000282783
-0.468	0.000661811		-0.468	0.000379925		-0.468	-0.000281887
-0.4669	0.000664795		-0.4669	0.000383805		-0.4669	-0.00028099
-0.4658	0.000667778		-0.4658	0.000387685		-0.4658	-0.000280094
-0.4647	0.000670761		-0.4647	0.000391564		-0.4647	-0.000279197
-0.4636	0.000673745		-0.4636	0.000395444		-0.4636	-0.0002783
-0.4625	0.000676728		-0.4625	0.000399324		-0.4625	-0.000277404
-0.4614	0.000679711		-0.4614	0.000403204		-0.4614	-0.000276507
-0.4603	0.000682695		-0.4603	0.000407084		-0.4603	-0.000275611
-0.4592	0.000674762		-0.4592	0.00039969		-0.4592	-0.000275072
-0.4581	0.000662736		-0.4581	0.000388069		-0.4581	-0.000274667
-0.457	0.00065071		-0.457	0.000376448		-0.457	-0.000274262
-0.4559	0.000638684		-0.4559	0.000364827		-0.4559	-0.000273858
-0.4548	0.000626659		-0.4548	0.000353205		-0.4548	-0.000273453
-0.4537	0.000614633		-0.4537	0.000341584		-0.4537	-0.000273048
-0.4526	0.000602607		-0.4526	0.000329963		-0.4526	-0.000272644
-0.4515	0.000590581		-0.4515	0.000318342		-0.4515	-0.000272239
-0.4504	0.000578555		-0.4504	0.000306721		-0.4504	-0.000271834
-0.4493	0.000558143		-0.4493	0.000286337		-0.4493	-0.000271806
-0.4482	0.000532939		-0.4482	0.000260947		-0.4482	-0.000271992
-0.4471	0.000507735		-0.4471	0.000235557		-0.4471	-0.000272178
-0.446	0.000482531		-0.446	0.000210166		-0.446	-0.000272364
-0.4449	0.000457327		-0.4449	0.000184776		-0.4449	-0.000272551
-0.4438	0.000432123		-0.4438	0.000159386		-0.4438	-0.000272737
-0.4427	0.000406919		-0.4427	0.000133996		-0.4427	-0.000272923
-0.4416	0.000381715		-0.4416	0.000108606		-0.4416	-0.000273109
-0.4405	0.000356511		-0.4405	8.32153e-05		-0.4405	-0.000273295
-0.4394	0.000327488		-0.4394	5.36677e-05		-0.4394	-0.00027382
-0.4383	0.000295283		-0.4383	2.06555e-05		-0.4383	-0.000274627
-0.4372	0.000263077		-0.4372	-1.23566e-05		-0.4372	-0.000275434
-0.4361	0.000230872		-0.4361	-4.53687e-05		-0.4361	-0.000276241
-0.435	0.000198667		-0.435	-7.83809e-05		-0.435	-0.000277048
-0.4339	0.000166461		-0.4339	-0.000111393		-0.4339	-0.000277854
-0.4328	0.000134256		-0.4328	-0.000144405		-0.4328	-0.000278661
-0.4317	0.000102051		-0.4317	-0.000177417		-0.4317	-0.000279468
-0.4306	6.98456e-05		-0.4306	-0.000210429		-0.4306	-0.000280275
-0.4295	3.76966e-05		-0.4295	-0.00024365		-0.4295	-0.000281346
-0.4284	5.61516e-06		-0.4284	-0.00027712		-0.4284	-0.000282735
-0.4273	-2.64663e-05		-0.4273	-0.00031059		-0.4273	-0.000284124
-0.4262	-5.85477e-05		-0.4262	-0.00034406		-0.4262	-0.000285513
-0.4251	-9.06292e-05		-0.4251	-0.00037753		-0.4251	-0.000286901
-0.424	-0.000122711		-0.424	-0.000411001		-0.424	-0.00028829
-0.4229	-0.000154792		-0.4229	-0.000444471		-0.4229	-0.000289679
-0.4218	-0.000186874		-0.4218	-0.000477941		-0.4218	-0.000291067
-0.4207	-0.000218955		-0.4207	-0.000511411		-0.4207	-0.000292456
-0.4196	-0.000249642		-0.4196	-0.000543667		-0.4196	-0.000294024
-0.4185	-0.000277889		-0.4185	-0.000573796		-0.4185	-0.000295907
-0.4174	-0.000306136		-0.4174	-0.000603926		-0.4174	-0.00029779
-0.4163	-0.000334383		-0.4163	-0.000634056		-0.4163	-0.000299673
-0.4152	-0.00036263		-0.4152	-0.000664186		-0.4152	-0.000301555
-0.4141	-0.000390878		-0.4141	-0.000694316		-0.4141	-0.000303438
-0.413	-0.000419125		-0.413	-0.000724446		-0.413	-0.000305321
-0.4119	-0.000447372		-0.4119	-0.000754575		-0.4119	-0.000307204
-0.4108	-0.000475619		-0.4108	-0.000784705		-0.4108	-0.000309086
-0.4097	-0.000502636		-0.4097	-0.000813673		-0.4097	-0.000311037
-0.4086	-0.000526372		-0.4086	-0.000839542		-0.4086	-0.00031317
-0.4075	-0.000550108		-0.4075	-0.000865412		-0.4075	-0.000315304
-0.4064	-0.000573845		-0.4064	-0.000891281		-0.4064	-0.000317437
-0.4053	-0.000597581		-0.4053	-0.000917151		-0.4053	-0.00031957
-0.4042	-0.000621317		-0.4042	-0.00094302		-0.4042	-0.000321703
-0.4031	-0.000645053		-0.4031	-0.000968889		-0.4031	-0.000323836
-0.402	-0.00066879		-0.402	-0.000994759		-0.402	-0.000325969
-0.4009	-0.000692526		-0.4009	-0.00102063		-0.4009	-0.000328102
-0.3998	-0.000714469		-0.3998	-0.0010447		-0.3998	-0.000330231
-0.3987	-0.000728342		-0.3987	-0.00106068		-0.3987	-0.000332339
-0.3976	-0.000742215		-0.3976	-0.00107666		-0.3976	-0.000334448
-0.3965	-0.000756087		-0.3965	-0.00109264		-0.3965	-0.000336557
-0.3954	-0.00076996		-0.3954	-0.00110863		-0.3954	-0.000338665
-0.3943	-0.000783833		-0.3943	-0.00112461		-0.3943	-0.000340774
-0.3932	-0.000797706		-0.3932	-0.00114059		-0.3932	-0.000342883
-0.3921	-0.000811579		-0.3921	-0.00115657		-0.3921	-0.000344991
-0.391	-0.000825451		-0.391	-0.00117255		-0.391	-0.0003471
-0.3899	-0.000837934		-0.3899	-0.00118711		-0.3899	-0.000349181
-0.3888	-0.000836511		-0.3888	-0.00118749		-0.3888	-0.000350982
-0.3877	-0.000835088		-0.3877	-0.00118787		-0.3877	-0.000352784
-0.3866	-0.000833665		-0.3866	-0.00118825		-0.3866	-0.000354586
-0.3855	-0.000832242		-0.3855	-0.00118863		-0.3855	-0.000356388
-0.3844	-0.000830819		-0.3844	-0.00118901		-0.3844	-0.000358189
-0.3833	-0.000829396		-0.3833	-0.00118939		-0.3833	-0.000359991
-0.3822	-0.000827973		-0.3822	-0.00118977		-0.3822	-0.000361793
-0.3811	-0.00082655		-0.3811	-0.00119014		-0.3811	-0.000363594
-0.38	-0.000825127		-0.38	-0.00119052		-0.38	-0.000365396
-0.3789	-0.000807536		-0.3789	-0.00117426		-0.3789	-0.000366723
-0.3778	-0.000789945		-0.3778	-0.001158		-0.3778	-0.00036805
-0.3767	-0.000772354		-0.3767	-0.00114173		-0.3767	-0.000369377
-0.3756	-0.000754763		-0.3756	-0.00112547		-0.3756	-0.000370704
-0.3745	-0.000737173		-0.3745	-0.0011092		-0.3745	-0.000372031
-0.3734	-0.000719582		-0.3734	-0.00109294		-0.3734	-0.000373359
-0.3723	-0.000701991		-0.3723	-0.00107668		-0.3723	-0.000374686
-0.3712	-0.0006844		-0.3712	-0.00106041		-0.3712	-0.000376013
-0.3701	-0.000666809		-0.3701	-0.00104415		-0.3701	-0.00037734
-0.369	-0.000638089		-0.369	-0.00101625		-0.369	-0.000378166
-0.3679	-0.000608256		-0.3679	-0.000987197		-0.3679	-0.000378942
-0.3668	-0.000578422		-0.3668	-0.00095814		-0.3668	-0.000379717
-0.3657	-0.000548589		-0.3657	-0.000929082		-0.3657	-0.000380493
-0.3646	-0.000518755		-0.3646	-0.000900025		-0.3646	-0.000381269
-0.3635	-0.000488922		-0.3635	-0.000870967		-0.3635	-0.000382045
-0.3624	-0.000459089		-0.3624	-0.00084191		-0.3624	-0.000382821
-0.3613	-0.000429255		-0.3613	-0.000812852		-0.3613	-0.000383597
-0.3602	-0.000399422		-0.3602	-0.000783794		-0.3602	-0.000384373
-0.3591	-0.000365723		-0.3591	-0.000750373		-0.3591	-0.00038465
-0.358	-0.000331165		-0.358	-0.000715981		-0.358	-0.000384816
-0.3569	-0.000296607		-0.3569	-0.00068159		-0.3569	-0.000384982
-0.3558	-0.00026205		-0.3558	-0.000647198		-0.3558	-0.000385149
-0.3547	-0.000227492		-0.3547	-0.000612807		-0.3547	-0.000385315
-0.3536	-0.000192934		-0.3536	-0.000578415		-0.3536	-0.000385481
-0.3525	-0.000158376		-0.3525	-0.000544024		-0.3525	-0.000385647
-0.3514	-0.000123819		-0.3514	-0.000509632		-0.3514	-0.000385813
-0.3503	-8.9261e-05		-0.3503	-0.000475241		-0.3503	-0.00038598
-0.3492	-5.16958e-05		-0.3492	-0.000437363		-0.3492	-0.000385668
-0.3481	-1.30029e-05		-0.3481	-0.000398179		-0.3481	-0.000385176
-0.347	2.56901e-05		-0.347	-0.000358994		-0.347	-0.000384684
-0.3459	6.4383e-05		-0.3459	-0.00031981		-0.3459	-0.000384193
-0.3448	0.000103076		-0.3448	-0.000280625		-0.3448	-0.000383701
-0.3437	0.000141769		-0.3437	-0.000241441		-0.3437	-0.00038321
-0.3426	0.000180462		-0.3426	-0.000202256		-0.3426	-0.000382718
-0.3415	0.000219155		-0.3415	-0.000163071		-0.3415	-0.000382226
-0.3404	0.000257848		-0.3404	-0.000123887		-0.3404	-0.000381735
-0.3393	0.000299074		-0.3393	-8.171e-05		-0.3393	-0.000380784
-0.3382	0.000341748		-0.3382	-3.78232e-05		-0.3382	-0.000379571
-0.3371	0.000384421		-0.3371	6.0637e-06		-0.3371	-0.000378358
-0.336	0.000427095		-0.336	4.99505e-05		-0.336	-0.000377144
-0.3349	0.000469768		-0.3349	9.38374e-05		-0.3349	-0.000375931
-0.3338	0.000512442		-0.3338	0.000137724		-0.3338	-0.000374718
-0.3327	0.000555116		-0.3327	0.000181611		-0.3327	-0.000373505
-0.3316	0.000597789		-0.3316	0.000225498		-0.3316	-0.000372291
-0.3305	0.000640463		-0.3305	0.000269385		-0.3305	-0.000371078
-0.3294	0.000683591		-0.3294	0.000314062		-0.3294	-0.000369528
-0.3283	0.000727096		-0.3283	0.000359398		-0.3283	-0.000367698
-0.3272	0.000770602		-0.3272	0.000404734		-0.3272	-0.000365868
-0.3261	0.000814108		-0.3261	0.00045007		-0.3261	-0.000364038
-0.325	0.000857614		-0.325	0.000495406		-0.325	-0.000362208
-0.3239	0.00090112		-0.3239	0.000540742		-0.3239	-0.000360378
-0.3228	0.000944626		-0.3228	0.000586079		-0.3228	-0.000358547
-0.3217	0.000988132		-0.3217	0.000631415		-0.3217	-0.000356717
-0.3206	0.00103164		-0.3206	0.000676751		-0.3206	-0.000354887
-0.3195	0.00107264		-0.3195	0.000719687		-0.3195	-0.000352952
-0.3184	0.00111063		-0.3184	0.000759744		-0.3184	-0.00035089
-0.3173	0.00114863		-0.3173	0.000799801		-0.3173	-0.000348828
-0.3162	0.00118662		-0.3162	0.000839858		-0.3162	-0.000346766
-0.3151	0.00122462		-0.3151	0.000879915		-0.3151	-0.000344704
-0.314	0.00126261		-0.314	0.000919972		-0.314	-0.000342642
-0.3129	0.00130061		-0.3129	0.00096003		-0.3129	-0.00034058
-0.3118	0.00133861		-0.3118	0.00100009		-0.3118	-0.000338518
-0.3107	0.0013766		-0.3107	0.00104014		-0.3107	-0.000336457
-0.3096	0.00141173		-0.3096	0.00107722		-0.3096	-0.000334507
-0.3085	0.00144184		-0.3085	0.00110908		-0.3085	-0.000332753
-0.3074	0.00147195		-0.3074	0.00114095		-0.3074	-0.000331
-0.3063	0.00150206		-0.3063	0.00117281		-0.3063	-0.000329247
-0.3052	0.00153217		-0.3052	0.00120467		-0.3052	-0.000327494
-0.3041	0.00156227		-0.3041	0.00123653		-0.3041	-0.00032574
-0.303	0.00159238		-0.303	0.0012684		-0.303	-0.000323987
-0.3019	0.00162249		-0.3019	0.00130026		-0.3019	-0.000322234
-0.3008	0.0016526		-0.3008	0.00133212		-0.3008	-0.00032048
-0.2997	0.00168152		-0.2997	0.00136257		-0.2997	-0.000318948
-0.2986	0.00170726		-0.2986	0.00138926		-0.2986	-0.000318006
-0.2975	0.001733		-0.2975	0.00141594		-0.2975	-0.000317064
-0.2964	0.00175874		-0.2964	0.00144262		-0.2964	-0.000316122
-0.2953	0.00178449		-0.2953	0.00146931		-0.2953	-0.00031518
-0.2942	0.00181023		-0.2942	0.00149599		-0.2942	-0.000314238
-0.2931	0.00183597		-0.2931	0.00152267		-0.2931	-0.000313296
-0.292	0.00186171		-0.292	0.00154935		-0.292	-0.000312354
-0.2909	0.00188745		-0.2909	0.00157604		-0.2909	-0.000311412
-0.2898	0.00191424		-0.2898	0.00160355		-0.2898	-0.000310687
-0.2887	0.00194576		-0.2887	0.00163482		-0.2887	-0.000310939
-0.2876	0.00197728		-0.2876	0.00166609		-0.2876	-0.00031119
-0.2865	0.0020088		-0.2865	0.00169736		-0.2865	-0.000311441
-0.2854	0.00204032		-0.2854	0.00172863		-0.2854	-0.000311692
-0.2843	0.00207184		-0.2843	0.0017599		-0.2843	-0.000311944
-0.2832	0.00210336		-0.2832	0.00179117		-0.2832	-0.000312195
-0.2821	0.00213488		-0.2821	0.00182244		-0.2821	-0.000312446
-0.281	0.0021664		-0.281	0.00185371		-0.281	-0.000312697
-0.2799	0.00219946		-0.2799	0.00188638		-0.2799	-0.000313084
-0.2788	0.0022479		-0.2788	0.00193307		-0.2788	-0.000314829
-0.2777	0.00229634		-0.2777	0.00197976		-0.2777	-0.000316573
-0.2766	0.00234478		-0.2766	0.00202646		-0.2766	-0.000318318
-0.2755	0.00239321		-0.2755	0.00207315		-0.2755	-0.000320062
-0.2744	0.00244165		-0.2744	0.00211985		-0.2744	-0.000321807
-0.2733	0.00249009		-0.2733	0.00216654		-0.2733	-0.000323551
-0.2722	0.00253853		-0.2722	0.00221323		-0.2722	-0.000325296
-0.2711	0.00258697		-0.2711	0.00225993		-0.2711	-0.00032704
-0.27	0.00263541		-0.27	0.00230662		-0.27	-0.000328784
-0.2689	0.002705		-0.2689	0.00237275		-0.2689	-0.000332254
-0.2678	0.0027746		-0.2678	0.00243888		-0.2678	-0.000335724
-0.2667	0.0028442		-0.2667	0.00250501		-0.2667	-0.000339194
-0.2656	0.0029138		-0.2656	0.00257114		-0.2656	-0.000342664
-0.2645	0.0029834		-0.2645	0.00263727		-0.2645	-0.000346134
-0.2634	0.003053		-0.2634	0.00270339		-0.2634	-0.000349604
-0.2623	0.0031226		-0.2623	0.00276952		-0.2623	-0.000353074
-0.2612	0.0031922		-0.2612	0.00283565		-0.2612	-0.000356544
-0.2601	0.00326179		-0.2601	0.00290178		-0.2601	-0.000360014
-0.259	0.00335107		-0.259	0.00298591		-0.259	-0.000365156
-0.2579	0.00344231		-0.2579	0.00307184		-0.2579	-0.000370466
-0.2568	0.00353354		-0.2568	0.00315777		-0.2568	-0.000375775
-0.2557	0.00362478		-0.2557	0.0032437		-0.2557	-0.000381085
-0.2546	0.00371602		-0.2546	0.00332963		-0.2546	-0.000386394
-0.2535	0.00380726		-0.2535	0.00341556		-0.2535	-0.000391703
-0.2524	0.0038985		-0.2524	0.00350149		-0.2524	-0.000397013
-0.2513	0.00398974		-0.2513	0.00358742		-0.2513	-0.000402322
-0.2502	0.00408098		-0.2502	0.00367335		-0.2502	-0.000407632
-0.2491	0.00418836		-0.2491	0.00377402		-0.2491	-0.000414335
-0.248	0.00429932		-0.248	0.00387797		-0.248	-0.000421348
-0.2469	0.00441028		-0.2469	0.00398192		-0.2469	-0.000428361
-0.2458	0.00452124		-0.2458	0.00408587		-0.2458	-0.000435374
-0.2447	0.0046322		-0.2447	0.00418981		-0.2447	-0.000442387
-0.2436	0.00474316		-0.2436	0.00429376		-0.2436	-0.0004494
-0.2425	0.00485412		-0.2425	0.00439771		-0.2425	-0.000456413
-0.2414	0.00496509		-0.2414	0.00450166		-0.2414	-0.000463426
-0.2403	0.00507605		-0.2403	0.00460561		-0.2403	-0.000470439
-0.2392	0.00520266		-0.2392	0.00472422		-0.2392	-0.000478441
-0.2381	0.00533513		-0.2381	0.00484832		-0.2381	-0.000486812
-0.237	0.00546761		-0.237	0.00497243		-0.237	-0.000495184
-0.2359	0.00560009		-0.2359	0.00509653		-0.2359	-0.000503556
-0.2348	0.00573256		-0.2348	0.00522064		-0.2348	-0.000511927
-0.2337	0.00586504		-0.2337	0.00534474		-0.2337	-0.000520299
-0.2326	0.00599752		-0.2326	0.00546885		-0.2326	-0.000528671
-0.2315	0.00612999		-0.2315	0.00559295		-0.2315	-0.000537043
-0.2304	0.00626247		-0.2304	0.00571706		-0.2304	-0.000545414
-0.2293	0.00640586		-0.2293	0.00585154		-0.2293	-0.000554319
-0.2282	0.00655549		-0.2282	0.00599196		-0.2282	-0.000563528
-0.2271	0.00670511		-0.2271	0.00613238		-0.2271	-0.000572738
-0.226	0.00685474		-0.226	0.00627279		-0.226	-0.000581947
-0.2249	0.00700437		-0.2249	0.00641321		-0.2249	-0.000591156
-0.2238	0.00715399		-0.2238	0.00655363		-0.2238	-0.000600366
-0.2227	0.00730362		-0.2227	0.00669405		-0.2227	-0.000609575
-0.2216	0.00745325		-0.2216	0.00683446		-0.2216	-0.000618784
-0.2205	0.00760287		-0.2205	0.00697488		-0.2205	-0.000627994
-0.2194	0.00775949		-0.2194	0.00712216		-0.2194	-0.000637331
-0.2183	0.00792194		-0.2183	0.00727517		-0.2183	-0.000646775
-0.2172	0.00808439		-0.2172	0.00742817		-0.2172	-0.000656219
-0.2161	0.00824684		-0.2161	0.00758117		-0.2161	-0.000665664
-0.215	0.00840928		-0.215	0.00773418		-0.215	-0.000675108
-0.2139	0.00857173		-0.2139	0.00788718		-0.2139	-0.000684552
-0.2128	0.00873418		-0.2128	0.00804018		-0.2128	-0.000693996
-0.2117	0.00889663		-0.2117	0.00819319		-0.2117	-0.00070344
-0.2106	0.00905907		-0.2106	0.00834619		-0.2106	-0.000712884
-0.2095	0.00922484		-0.2095	0.00850275		-0.2095	-0.000722087
-0.2084	0.00939457		-0.2084	0.00866357		-0.2084	-0.000730999
-0.2073	0.00956431		-0.2073	0.0088244		-0.2073	-0.000739912
-0.2062	0.00973405		-0.2062	0.00898522		-0.2062	-0.000748824
-0.2051	0.00990378		-0.2051	0.00914605		-0.2051	-0.000757737
-0.204	0.0100735		-0.204	0.00930687		-0.204	-0.000766649
-0.2029	0.0102433		-0.2029	0.0094677		-0.2029	-0.000775562
-0.2018	0.010413		-0.2018	0.00962852		-0.2018	-0.000784474
-0.2007	0.0105827		-0.2007	0.00978935		-0.2007	-0.000793387
-0.1996	0.0107504		-0.1996	0.0099486		-0.1996	-0.000801823
-0.1985	0.0109145		-0.1985	0.0101051		-0.1985	-0.000809424
-0.1974	0.0110786		-0.1974	0.0102616		-0.1974	-0.000817025
-0.1963	0.0112427		-0.1963	0.0104181		-0.1963	-0.000824626
-0.1952	0.0114068		-0.1952	0.0105746		-0.1952	-0.000832227
-0.1941	0.0115709		-0.1941	0.0107311		-0.1941	-0.000839828
-0.193	0.011735		-0.193	0.0108876		-0.193	-0.000847429
-0.1919	0.0118991		-0.1919	0.0110441		-0.1919	-0.000855031
-0.1908	0.0120632		-0.1908	0.0112006		-0.1908	-0.000862632
-0.1897	0.0122228		-0.1897	0.0113532		-0.1897	-0.000869676
-0.1886	0.0123706		-0.1886	0.0114953		-0.1886	-0.000875235
-0.1875	0.0125183		-0.1875	0.0116375		-0.1875	-0.000880794
-0.1864	0.0126661		-0.1864	0.0117797		-0.1864	-0.000886353
-0.1853	0.0128138		-0.1853	0.0119219		-0.1853	-0.000891912
-0.1842	0.0129615		-0.1842	0.0120641		-0.1842	-0.000897471
-0.1831	0.0131093		-0.1831	0.0122062		-0.1831	-0.000903031
-0.182	0.013257		-0.182	0.0123484		-0.182	-0.00090859
-0.1809	0.0134047		-0.1809	0.0124906		-0.1809	-0.000914149
-0.1798	0.013547		-0.1798	0.0126278		-0.1798	-0.000919234
-0.1787	0.0136645		-0.1787	0.0127424		-0.1787	-0.000922186
-0.1776	0.0137821		-0.1776	0.0128569		-0.1776	-0.000925139
-0.1765	0.0138996		-0.1765	0.0129715		-0.1765	-0.000928092
-0.1754	0.0140172		-0.1754	0.0130861		-0.1754	-0.000931044
-0.1743	0.0141347		-0.1743	0.0132007		-0.1743	-0.000933997
-0.1732	0.0142523		-0.1732	0.0133153		-0.1732	-0.000936949
-0.1721	0.0143698		-0.1721	0.0134299		-0.1721	-0.000939902
-0.171	0.0144873		-0.171	0.0135445		-0.171	-0.000942854
-0.1699	0.014601		-0.1699	0.0136555		-0.1699	-0.000945531
-0.1688	0.0146756		-0.1688	0.0137301		-0.1688	-0.000945445
-0.1677	0.0147502		-0.1677	0.0138048		-0.1677	-0.000945359
-0.1666	0.0148248		-0.1666	0.0138795		-0.1666	-0.000945273
-0.1655	0.0148994		-0.1655	0.0139542		-0.1655	-0.000945187
-0.1644	0.014974		-0.1644	0.0140289		-0.1644	-0.000945101
-0.1633	0.0150486		-0.1633	0.0141036		-0.1633	-0.000945016
-0.1622	0.0151232		-0.1622	0.0141783		-0.1622	-0.00094493
-0.1611	0.0151978		-0.1611	0.014253		-0.1611	-0.000944844
-0.16	0.0152724		-0.16	0.0143277		-0.16	-0.000944758
-0.1589	0.0153133		-0.1589	0.0143717		-0.1589	-0.000941631
-0.1578	0.0153541		-0.1578	0.0144156		-0.1578	-0.000938504
-0.1567	0.015395		-0.1567	0.0144596		-0.1567	-0.000935377
-0.1556	0.0154358		-0.1556	0.0145036		-0.1556	-0.00093225
-0.1545	0.0154767		-0.1545	0.0145475		-0.1545	-0.000929123
-0.1534	0.0155175		-0.1534	0.0145915		-0.1534	-0.000925997
-0.1523	0.0155583		-0.1523	0.0146355		-0.1523	-0.00092287
-0.1512	0.0155992		-0.1512	0.0146794		-0.1512	-0.000919743
-0.1501	0.01564		-0.1501	0.0147234		-0.1501	-0.000916616
-0.149	0.0156346		-0.149	0.0147236		-0.149	-0.000911002
-0.1479	0.0156246		-0.1479	0.0147195		-0.1479	-0.000905139
-0.1468	0.0156146		-0.1468	0.0147153		-0.1468	-0.000899277
-0.1457	0.0156046		-0.1457	0.0147112		-0.1457	-0.000893414
-0.1446	0.0155946		-0.1446	0.014707		-0.1446	-0.000887552
-0.1435	0.0155845		-0.1435	0.0147028		-0.1435	-0.000881689
-0.1424	0.0155745		-0.1424	0.0146987		-0.1424	-0.000875827
-0.1413	0.0155645		-0.1413	0.0146945		-0.1413	-0.000869964
-0.1402	0.0155545		-0.1402	0.0146904		-0.1402	-0.000864101
-0.1391	0.0154921		-0.1391	0.014636		-0.1391	-0.000856077
-0.138	0.0154181		-0.138	0.0145705		-0.138	-0.000847573
-0.1369	0.0153441		-0.1369	0.014505		-0.1369	-0.000839069
-0.1358	0.0152701		-0.1358	0.0144395		-0.1358	-0.000830564
-0.1347	0.0151961		-0.1347	0.014374		-0.1347	-0.00082206
-0.1336	0.0151221		-0.1336	0.0143085		-0.1336	-0.000813556
-0.1325	0.0150481		-0.1325	0.0142431		-0.1325	-0.000805051
-0.1314	0.0149741		-0.1314	0.0141776		-0.1314	-0.000796547
-0.1303	0.0149001		-0.1303	0.0141121		-0.1303	-0.000788043
-0.1292	0.0147795		-0.1292	0.0140016		-0.1292	-0.000777907
-0.1281	0.0146415		-0.1281	0.0138743		-0.1281	-0.00076716
-0.127	0.0145034		-0.127	0.013747		-0.127	-0.000756412
-0.1259	0.0143654		-0.1259	0.0136197		-0.1259	-0.000745665
-0.1248	0.0142274		-0.1248	0.0134925		-0.1248	-0.000734918
-0.1237	0.0140893		-0.1237	0.0133652		-0.1237	-0.000724171
-0.1226	0.0139513		-0.1226	0.0132379		-0.1226	-0.000713423
-0.1215	0.0138133		-0.1215	0.0131106		-0.1215	-0.000702676
-0.1204	0.0136752		-0.1204	0.0129833		-0.1204	-0.000691929
-0.1193	0.0135128		-0.1193	0.0128327		-0.1193	-0.000680152
-0.1182	0.0133365		-0.1182	0.0126687		-0.1182	-0.000667787
-0.1171	0.0131601		-0.1171	0.0125047		-0.1171	-0.000655422
-0.116	0.0129838		-0.116	0.0123407		-0.116	-0.000643056
-0.1149	0.0128074		-0.1149	0.0121767		-0.1149	-0.000630691
-0.1138	0.0126311		-0.1138	0.0120128		-0.1138	-0.000618326
-0.1127	0.0124547		-0.1127	0.0118488		-0.1127	-0.000605961
-0.1116	0.0122784		-0.1116	0.0116848		-0.1116	-0.000593596
-0.1105	0.0121021		-0.1105	0.0115208		-0.1105	-0.00058123
-0.1094	0.0119094		-0.1094	0.011341		-0.1094	-0.000568378
-0.1083	0.0117032		-0.1083	0.011148		-0.1083	-0.000555119
-0.1072	0.0114969		-0.1072	0.0109551		-0.1072	-0.000541861
-0.1061	0.0112907		-0.1061	0.0107621		-0.1061	-0.000528602
-0.105	0.0110844		-0.105	0.0105691		-0.105	-0.000515343
-0.1039	0.0108782		-0.1039	0.0103761		-0.1039	-0.000502084
-0.1028	0.0106719		-0.1028	0.0101831		-0.1028	-0.000488826
-0.1017	0.0104657		-0.1017	0.00999013		-0.1017	-0.000475567
-0.1006	0.0102594		-0.1006	0.00979714		-0.1006	-0.000462308
-0.0995	0.0100422		-0.0995	0.00959322		-0.0995	-0.000448939
-0.0984	0.0098116		-0.0984	0.00937616		-0.0984	-0.000435436
-0.0973	0.00958104		-0.0973	0.00915911		-0.0973	-0.000421933
-0.0962	0.00935049		-0.0962	0.00894206		-0.0962	-0.00040843
-0.0951	0.00911993		-0.0951	0.00872501		-0.0951	-0.000394927
-0.094	0.00888938		-0.094	0.00850795		-0.094	-0.000381424
-0.0929	0.00865882		-0.0929	0.0082909		-0.0929	-0.000367921
-0.0918	0.00842827		-0.0918	0.00807385		-0.0918	-0.000354418
-0.0907	0.00819771		-0.0907	0.0078568		-0.0907	-0.000340915
-0.0896	0.00796193		-0.0896	0.00763439		-0.0896	-0.000327534
-0.0885	0.00771699		-0.0885	0.00740263		-0.0885	-0.000314367
-0.0874	0.00747206		-0.0874	0.00717086		-0.0874	-0.000301199
-0.0863	0.00722712		-0.0863	0.00693909		-0.0863	-0.000288032
-0.0852	0.00698218		-0.0852	0.00670732		-0.0852	-0.000274864
-0.0841	0.00673725		-0.0841	0.00647555		-0.0841	-0.000261697
-0.083	0.00649231		-0.083	0.00624378		-0.083	-0.000248529
-0.0819	0.00624737		-0.0819	0.00601201		-0.0819	-0.000235362
-0.0808	0.00600244		-0.0808	0.00578024		-0.0808	-0.000222195
-0.0797	0.00576073		-0.0797	0.00555139		-0.0797	-0.000209344
-0.0786	0.00552764		-0.0786	0.0053303		-0.0786	-0.000197339
-0.0775	0.00529455		-0.0775	0.00510922		-0.0775	-0.000185333
-0.0764	0.00506146		-0.0764	0.00488813		-0.0764	-0.000173328
-0.0753	0.00482836		-0.0753	0.00466704		-0.0753	-0.000161323
-0.0742	0.00459527		-0.0742	0.00444596		-0.0742	-0.000149317
-0.0731	0.00436218		-0.0731	0.00422487		-0.0731	-0.000137312
-0.072	0.00412909		-0.072	0.00400378		-0.072	-0.000125306
-0.0709	0.003896		-0.0709	0.0037827		-0.0709	-0.000113301
-0.0698	0.0036694		-0.0698	0.00356774		-0.0698	-0.000101657
-0.0687	0.00347204		-0.0687	0.0033804		-0.0687	-9.16393e-05
-0.0676	0.00327468		-0.0676	0.00319306		-0.0676	-8.16216e-05
-0.0665	0.00307732		-0.0665	0.00300572		-0.0665	-7.1604e-05
-0.0654	0.00287996		-0.0654	0.00281837		-0.0654	-6.15864e-05
-0.0643	0.0026826		-0.0643	0.00263103		-0.0643	-5.15687e-05
-0.0632	0.00248524		-0.0632	0.00244369		-0.0632	-4.15511e-05
-0.0621	0.00228788		-0.0621	0.00225634		-0.0621	-3.15335e-05
-0.061	0.00209052		-0.061	0.002069		-0.061	-2.15159e-05
-0.0599	0.00189997		-0.0599	0.00188828		-0.0599	-1.16883e-05
-0.0588	0.00177757		-0.0588	0.00177381		-0.0588	-3.76098e-06
-0.0577	0.00165517		-0.0577	0.00165933		-0.0577	4.16629e-06
-0.0566	0.00153276		-0.0566	0.00154486		-0.0566	1.20936e-05
-0.0555	0.00141036		-0.0555	0.00143038		-0.0555	2.00208e-05
-0.0544	0.00128796		-0.0544	0.00131591		-0.0544	2.79481e-05
-0.0533	0.00116556		-0.0533	0.00120143		-0.0533	3.58754e-05
-0.0522	0.00104315		-0.0522	0.00108696		-0.0522	4.38026e-05
-0.0511	0.000920751		-0.0511	0.00097248		-0.0511	5.17299e-05
-0.05	0.000798348		-0.05	0.000858005		-0.05	5.96572e-05
-0.0489	0.000784652		-0.0489	0.000850065		-0.0489	6.54135e-05
-0.0478	0.000770956		-0.0478	0.000842126		-0.0478	7.11698e-05
-0.0467	0.00075726		-0.0467	0.000834186		-0.0467	7.69261e-05
-0.0456	0.000743564		-0.0456	0.000826246		-0.0456	8.26824e-05
-0.0445	0.000729868		-0.0445	0.000818307		-0.0445	8.84387e-05
-0.0434	0.000716172		-0.0434	0.000810367		-0.0434	9.4195e-05
-0.0423	0.000702476		-0.0423	0.000802427		-0.0423	9.99514e-05
-0.0412	0.00068878		-0.0412	0.000794487		-0.0412	0.000105708
-0.0401	0.000675084		-0.0401	0.000786548		-0.0401	0.000111464
-0.039	0.000761777		-0.039	0.000877211		-0.039	0.000115434
-0.0379	0.000858509		-0.0379	0.000977734		-0.0379	0.000119226
-0.0368	0.000955241		-0.0368	0.00107826		-0.0368	0.000123017
-0.0357	0.00105197		-0.0357	0.00117878		-0.0357	0.000126809
-0.0346	0.0011487		-0.0346	0.0012793		-0.0346	0.0001306
-0.0335	0.00124544		-0.0335	0.00137983		-0.0335	0.000134392
-0.0324	0.00134217		-0.0324	0.00148035		-0.0324	0.000138184
-0.0313	0.0014389		-0.0313	0.00158087		-0.0313	0.000141975
-0.0302	0.00153563		-0.0302	0.0016814		-0.0302	0.000145767
-0.0291	0.00172537		-0.0291	0.00187372		-0.0291	0.00014835
-0.028	0.00193579		-0.028	0.00208645		-0.028	0.000150665
-0.0269	0.0021462		-0.0269	0.00229918		-0.0269	0.00015298
-0.0258	0.00235661		-0.0258	0.00251191		-0.0258	0.000155295
-0.0247	0.00256702		-0.0247	0.00272463		-0.0247	0.00015761
-0.0236	0.00277743		-0.0236	0.00293736		-0.0236	0.000159925
-0.0225	0.00298785		-0.0225	0.00315009		-0.0225	0.00016224
-0.0214	0.00319826		-0.0214	0.00336281		-0.0214	0.000164555
-0.0203	0.00340867		-0.0203	0.00357554		-0.0203	0.00016687
-0.0192	0.00373023		-0.0192	0.00389885		-0.0192	0.000168626
-0.0181	0.00409347		-0.0181	0.00426364		-0.0181	0.000170172
-0.017	0.00445671		-0.017	0.00462842		-0.017	0.000171718
-0.0159	0.00481994		-0.0159	0.00499321		-0.0159	0.000173264
-0.0148	0.00518318		-0.0148	0.00535799		-0.0148	0.000174811
-0.0137	0.00554642		-0.0137	0.00572278		-0.0137	0.000176357
-0.0126	0.00590966		-0.0126	0.00608756		-0.0126	0.000177903
-0.0115	0.0062729		-0.0115	0.00645235		-0.0115	0.00017945
-0.0104	0.00663614		-0.0104	0.00681713		-0.0104	0.000180996
-0.0093	0.00714603		-0.0093	0.00732849		-0.0093	0.000182461
-0.0082	0.00773973		-0.0082	0.00792361		-0.0082	0.000183879
-0.0071	0.00833342		-0.0071	0.00851872		-0.0071	0.000185298
-0.006	0.00892712		-0.006	0.00911384		-0.006	0.000186716
-0.0049	0.00952082		-0.0049	0.00970895		-0.0049	0.000188135
-0.0038	0.0101145		-0.0038	0.0103041		-0.0038	0.000189554
-0.0027	0.0107082		-0.0027	0.0108992		-0.0027	0.000190972
-0.0016	0.0113019		-0.0016	0.0114943		-0.0016	0.000192391
-0.0005	0.0118956		-0.0005	0.0120894		-0.0005	0.000193809
0.0006	0.0126561		0.0006	0.0128518		0.0006	0.000195742
0.0017	0.0135556		0.0017	0.0137537		0.0017	0.000198104
0.0028	0.0144551		0.0028	0.0146555		0.0028	0.000200465
0.0039	0.0153546		0.0039	0.0155574		0.0039	0.000202827
0.005	0.0162541		0.005	0.0164593		0.005	0.000205188
0.0061	0.0171536		0.0061	0.0173611		0.0061	0.00020755
0.0072	0.018053		0.0072	0.018263		0.0072	0.000209911
0.0083	0.0189525		0.0083	0.0191648		0.0083	0.000212273
0.0094	0.019852		0.0094	0.0200667		0.0094	0.000214634
0.0105	0.0208278		0.0105	0.0210459		0.0105	0.000218088
0.0116	0.021895		0.0116	0.0221178		0.0116	0.000222853
0.0127	0.0229622		0.0127	0.0231898		0.0127	0.000227618
0.0138	0.0240294		0.0138	0.0242618		0.0138	0.000232382
0.0149	0.0250966		0.0149	0.0253338		0.0149	0.000237147
0.016	0.0261638		0.016	0.0264057		0.016	0.000241912
0.0171	0.027231		0.0171	0.0274777		0.0171	0.000246677
0.0182	0.0282983		0.0182	0.0285497		0.0182	0.000251441
0.0193	0.0293655		0.0193	0.0296217		0.0193	0.000256206
0.0204	0.0304589		0.0204	0.030721		0.0204	0.000262157
0.0215	0.0315981		0.0215	0.0318683		0.0215	0.000270183
0.0226	0.0327374		0.0226	0.0330156		0.0226	0.000278209
0.0237	0.0338766		0.0237	0.0341629		0.0237	0.000286235
0.0248	0.0350159		0.0248	0.0353101		0.0248	0.000294261
0.0259	0.0361551		0.0259	0.0364574		0.0259	0.000302287
0.027	0.0372944		0.027	0.0376047		0.027	0.000310313
0.0281	0.0384336		0.0281	0.038752		0.0281	0.000318339
0.0292	0.0395729		0.0292	0.0398992		0.0292	0.000326365
0.0303	0.04074		0.0303	0.0410755		0.0303	0.000335498
0.0314	0.0419814		0.0314	0.042329		0.0314	0.000347584
0.0325	0.0432229		0.0325	0.0435826		0.0325	0.00035967
0.0336	0.0444643		0.0336	0.0448361		0.0336	0.000371755
0.0347	0.0457058		0.0347	0.0460896		0.0347	0.000383841
0.0358	0.0469472		0.0358	0.0473432		0.0358	0.000395927
0.0369	0.0481887		0.0369	0.0485967		0.0369	0.000408013
0.038	0.0494301		0.038	0.0498502		0.038	0.000420099
0.0391	0.0506716		0.0391	0.0511038		0.0391	0.000432184
0.0402	0.0519316		0.0402	0.0523768		0.0402	0.000445168
0.0413	0.0532754		0.0413	0.0537376		0.0413	0.000462188
0.0424	0.0546192		0.0424	0.0550984		0.0424	0.000479209
0.0435	0.055963		0.0435	0.0564592		0.0435	0.00049623
0.0446	0.0573068		0.0446	0.05782		0.0446	0.000513251
0.0457	0.0586506		0.0457	0.0591808		0.0457	0.000530272
0.0468	0.0599943		0.0468	0.0605416		0.0468	0.000547293
0.0479	0.0613381		0.0479	0.0619024		0.0479	0.000564314
0.049	0.0626819		0.049	0.0632632		0.049	0.000581335
0.0501	0.0640276		0.0501	0.0646265		0.0501	0.000598895
0.0512	0.0653926		0.0512	0.0660145		0.0512	0.00062185
0.0523	0.0667576		0.0523	0.0674025		0.0523	0.000644805
0.0534	0.0681227		0.0534	0.0687904		0.0534	0.00066776
0.0545	0.0694877		0.0545	0.0701784		0.0545	0.000690715
0.0556	0.0708527		0.0556	0.0715663		0.0556	0.00071367
0.0567	0.0722177		0.0567	0.0729543		0.0567	0.000736625
0.0578	0.0735827		0.0578	0.0743423		0.0578	0.00075958
0.0589	0.0749477		0.0589	0.0757302		0.0589	0.000782534
0.06	0.0763127		0.06	0.0771182		0.06	0.000805489
0.0611	0.0775826		0.0611	0.0784179		0.0611	0.000835323
0.0622	0.0788524		0.0622	0.0797176		0.0622	0.000865156
0.0633	0.0801223		0.0633	0.0810173		0.0633	0.00089499
0.0644	0.0813921		0.0644	0.082317		0.0644	0.000924823
0.0655	0.082662		0.0655	0.0836167		0.0655	0.000954657
0.0666	0.0839319		0.0666	0.0849164		0.0666	0.00098449
0.0677	0.0852017		0.0677	0.086216		0.0677	0.00101432
0.0688	0.0864716		0.0688	0.0875157		0.0688	0.00104416
0.0699	0.0877414		0.0699	0.0888154		0.0699	0.00107399
0.071	0.0888071		0.071	0.0899183		0.071	0.00111122
0.0721	0.0898524		0.0721	0.0910016		0.0721	0.0011492
0.0732	0.0908977		0.0732	0.0920848		0.0732	0.00118717
0.0743	0.0919429		0.0743	0.0931681		0.0743	0.00122514
0.0754	0.0929882		0.0754	0.0942513		0.0754	0.00126312
0.0765	0.0940335		0.0765	0.0953346		0.0765	0.00130109
0.0776	0.0950788		0.0776	0.0964178		0.0776	0.00133907
0.0787	0.096124		0.0787	0.0975011		0.0787	0.00137704
0.0798	0.0971693		0.0798	0.0985843		0.0798	0.00141501
0.0809	0.0979795		0.0809	0.099439		0.0809	0.00145957
0.082	0.0987374		0.082	0.100243		0.082	0.00150558
0.0831	0.0994953		0.0831	0.101047		0.0831	0.0015516
0.0842	0.100253		0.0842	0.101851		0.0842	0.00159761
0.0853	0.101011		0.0853	0.102655		0.0853	0.00164363
0.0864	0.101769		0.0864	0.103459		0.0864	0.00168964
0.0875	0.102527		0.0875	0.104263		0.0875	0.00173566
0.0886	0.103285		0.0886	0.105066		0.0886	0.00178168
0.0897	0.104043		0.0897	0.10587		0.0897	0.00182769
0.0908	0.10457		0.0908	0.106449		0.0908	0.00187821
0.0919	0.105012		0.0919	0.106942		0.0919	0.00193043
0.093	0.105453		0.093	0.107436		0.093	0.00198264
0.0941	0.105894		0.0941	0.107929		0.0941	0.00203486
0.0952	0.106335		0.0952	0.108423		0.0952	0.00208707
0.0963	0.106777		0.0963	0.108916		0.0963	0.00213928
0.0974	0.107218		0.0974	0.10941		0.0974	0.0021915
0.0985	0.107659		0.0985	0.109903		0.0985	0.00224371
0.0996	0.108101		0.0996	0.110397		0.0996	0.00229592
0.1007	0.1083		0.1007	0.110651		0.1007	0.00235044
0.1018	0.108362		0.1018	0.110768		0.1018	0.00240627
0.1029	0.108423		0.1029	0.110885		0.1029	0.00246211
0.104	0.108485		0.104	0.111003		0.104	0.00251794
0.1051	0.108547		0.1051	0.11112		0.1051	0.00257377
0.1062	0.108608		0.1062	0.111238		0.1062	0.00262961
0.1073	0.10867		0.1073	0.111355		0.1073	0.00268544
0.1084	0.108731		0.1084	0.111473		0.1084	0.00274128
0.1095	0.108793		0.1095	0.11159		0.1095	0.00279711
0.1106	0.108598		0.1106	0.111452		0.1106	0.00285433
0.1117	0.10819		0.1117	0.111103		0.1117	0.00291271
0.1128	0.107782		0.1128	0.110753		0.1128	0.00297108
0.1139	0.107374		0.1139	0.110403		0.1139	0.00302946
0.115	0.106965		0.115	0.110053		0.115	0.00308783
0.1161	0.106557		0.1161	0.109703		0.1161	0.00314621
0.1172	0.106149		0.1172	0.109354		0.1172	0.00320458
0.1183	0.105741		0.1183	0.109004		0.1183	0.00326296
0.1194	0.105333		0.1194	0.108654		0.1194	0.00332133
0.1205	0.104677		0.1205	0.108058		0.1205	0.00338066
0.1216	0.103725		0.1216	0.107167		0.1216	0.00344113
0.1227	0.102774		0.1227	0.106275		0.1227	0.0035016
0.1238	0.101822		0.1238	0.105384		0.1238	0.00356207
0.1249	0.10087		0.1249	0.104492		0.1249	0.00362254
0.126	0.099918		0.126	0.103601		0.126	0.00368302
0.1271	0.0989662		0.1271	0.10271		0.1271	0.00374349
0.1282	0.0980143		0.1282	0.101818		0.1282	0.00380396
0.1293	0.0970625		0.1293	0.100927		0.1293	0.00386443
0.1304	0.0959287		0.1304	0.0998543		0.1304	0.00392559
0.1315	0.0944765		0.1315	0.0984645		0.1315	0.00398796
0.1326	0.0930244		0.1326	0.0970747		0.1326	0.00405034
0.1337	0.0915723		0.1337	0.095685		0.1337	0.00411271
0.1348	0.0901201		0.1348	0.0942952		0.1348	0.00417508
0.1359	0.088668		0.1359	0.0929054		0.1359	0.00423746
0.137	0.0872158		0.137	0.0915157		0.137	0.00429983
0.1381	0.0857637		0.1381	0.0901259		0.1381	0.0043622
0.1392	0.0843116		0.1392	0.0887361		0.1392	0.00442458
0.1403	0.0827758		0.1403	0.087263		0.1403	0.0044872
0.1414	0.0810172		0.1414	0.0855677		0.1414	0.00455051
0.1425	0.0792585		0.1425	0.0838723		0.1425	0.00461381
0.1436	0.0774998		0.1436	0.0821769		0.1436	0.00467712
0.1447	0.0757411		0.1447	0.0804816		0.1447	0.00474042
0.1458	0.0739825		0.1458	0.0787862		0.1458	0.00480372
0.1469	0.0722238		0.1469	0.0770908		0.1469	0.00486703
0.148	0.0704651		0.148	0.0753954		0.148	0.00493033
0.1491	0.0687064		0.1491	0.0737001		0.1491	0.00499364
0.1502	0.0669297		0.1502	0.0719869		0.1502	0.0050572
0.1513	0.0650716		0.1513	0.0701936		0.1513	0.00512193
0.1524	0.0632136		0.1524	0.0684002		0.1524	0.00518666
0.1535	0.0613555		0.1535	0.0666069		0.1535	0.00525139
0.1546	0.0594974		0.1546	0.0648136		0.1546	0.00531612
0.1557	0.0576394		0.1557	0.0630202		0.1557	0.00538085
0.1568	0.0557813		0.1568	0.0612269		0.1568	0.00544558
0.1579	0.0539232		0.1579	0.0594336		0.1579	0.00551031
0.159	0.0520652		0.159	0.0576402		0.159	0.00557504
0.1601	0.05021		0.1601	0.0558499		0.1601	0.00563992
0.1612	0.0483837		0.1612	0.05409		0.1612	0.00570628
0.1623	0.0465574		0.1623	0.0523301		0.1623	0.00577265
0.1634	0.0447311		0.1634	0.0505701		0.1634	0.00583902
0.1645	0.0429048		0.1645	0.0488102		0.1645	0.00590538
0.1656	0.0410785		0.1656	0.0470503		0.1656	0.00597175
0.1667	0.0392522		0.1667	0.0452903		0.1667	0.00603812
0.1678	0.0374259		0.1678	0.0435304		0.1678	0.00610448
0.1689	0.0355996		0.1689	0.0417705		0.1689	0.00617085
0.17	0.0337733		0.17	0.0400105		0.17	0.00623721
0.1711	0.0321235		0.1711	0.0384282		0.1711	0.00630469
0.1722	0.0304736		0.1722	0.0368458		0.1722	0.00637217
0.1733	0.0288238		0.1733	0.0352634		0.1733	0.00643965
0.1744	0.0271739		0.1744	0.0336811		0.1744	0.00650713
0.1755	0.0255241		0.1755	0.0320987		0.1755	0.00657461
0.1766	0.0238742		0.1766	0.0305163		0.1766	0.00664209
0.1777	0.0222244		0.1777	0.028934		0.1777	0.00670957
0.1788	0.0205746		0.1788	0.0273516		0.1788	0.00677705
0.1799	0.0189247		0.1799	0.0257692		0.1799	0.00684453
0.181	0.0176011		0.181	0.0245136		0.181	0.00691248
0.1821	0.0163102		0.1821	0.0232907		0.1821	0.00698048
0.1832	0.0150193		0.1832	0.0220677		0.1832	0.00704847
0.1843	0.0137283		0.1843	0.0208448		0.1843	0.00711647
0.1854	0.0124374		0.1854	0.0196218		0.1854	0.00718447
0.1865	0.0111464		0.1865	0.0183989		0.1865	0.00725247
0.1876	0.00985549		0.1876	0.017176		0.1876	0.00732046
0.1887	0.00856455		0.1887	0.015953		0.1887	0.00738846
0.1898	0.00727361		0.1898	0.0147301		0.1898	0.00745646
0.1909	0.00647806		0.1909	0.014005		0.1909	0.00752694
0.192	0.0057926		0.192	0.0133906		0.192	0.00759797
0.1931	0.00510714		0.1931	0.0127761		0.1931	0.007669
0.1942	0.00442168		0.1942	0.0121617		0.1942	0.00774003
0.1953	0.00373622		0.1953	0.0115473		0.1953	0.00781106
0.1964	0.00305076		0.1964	0.0109329		0.1964	0.00788209
0.1975	0.0023653		0.1975	0.0103184		0.1975	0.00795312
0.1986	0.00167984		0.1986	0.00970399		0.1986	0.00802415
0.1997	0.00099438		0.1997	0.00908956		0.1997	0.00809518
0.2008	0.0011041		0.2008	0.0092738		0.2008	0.0081697
0.2019	0.00151201		0.2019	0.00975754		0.2019	0.00824553
0.203	0.00191992		0.203	0.0102413		0.203	0.00832136
0.2041	0.00232783		0.2041	0.010725		0.2041	0.00839719
0.2052	0.00273574		0.2052	0.0112088		0.2052	0.00847302
0.2063	0.00314365		0.2063	0.0116925		0.2063	0.00854885
0.2074	0.00355156		0.2074	0.0121762		0.2074	0.00862468
0.2085	0.00395947		0.2085	0.01266		0.2085	0.00870051
0.2096	0.00436738		0.2096	0.0131437		0.2096	0.00877634
0.2107	0.00546058		0.2107	0.0143165		0.2107	0.00885594
0.2118	0.00694536		0.2118	0.015883		0.2118	0.00893769
0.2129	0.00843015		0.2129	0.0174496		0.2129	0.00901943
0.214	0.00991493		0.214	0.0190161		0.214	0.00910118
0.2151	0.0113997		0.2151	0.0205826		0.2151	0.00918293
0.2162	0.0128845		0.2162	0.0221492		0.2162	0.00926467
0.2173	0.0143693		0.2173	0.0237157		0.2173	0.00934642
0.2184	0.0158541		0.2184	0.0252822		0.2184	0.00942817
0.2195	0.0173389		0.2195	0.0268488		0.2195	0.00950992
0.2206	0.0193004		0.2206	0.0288946		0.2206	0.00959418
0.2217	0.0216594		0.2217	0.0313399		0.2217	0.00968055
0.2228	0.0240183		0.2228	0.0337852		0.2228	0.00976692
0.2239	0.0263772		0.2239	0.0362305		0.2239	0.00985329
0.225	0.0287361		0.225	0.0386758		0.225	0.00993965
0.2261	0.0310951		0.2261	0.0411211		0.2261	0.010026
0.2272	0.033454		0.2272	0.0435664		0.2272	0.0101124
0.2283	0.0358129		0.2283	0.0460117		0.2283	0.0101988
0.2294	0.0381718		0.2294	0.048457		0.2294	0.0102851
0.2305	0.0409032		0.2305	0.0512762		0.2305	0.0103731
0.2316	0.0440814		0.2316	0.0545443		0.2316	0.0104629
0.2327	0.0472597		0.2327	0.0578124		0.2327	0.0105527
0.2338	0.050438		0.2338	0.0610805		0.2338	0.0106425
0.2349	0.0536162		0.2349	0.0643486		0.2349	0.0107323
0.236	0.0567945		0.236	0.0676166		0.236	0.0108221
0.2371	0.0599728		0.2371	0.0708847		0.2371	0.010912
0.2382	0.063151		0.2382	0.0741528		0.2382	0.0110018
0.2393	0.0663293		0.2393	0.0774209		0.2393	0.0110916
0.2404	0.0698471		0.2404	0.081029		0.2404	0.0111819
0.2415	0.0739592		0.2415	0.0852321		0.2415	0.0112729
0.2426	0.0780712		0.2426	0.0894352		0.2426	0.0113639
0.2437	0.0821833		0.2437	0.0936383		0.2437	0.011455
0.2448	0.0862954		0.2448	0.0978414		0.2448	0.011546
0.2459	0.0904075		0.2459	0.102045		0.2459	0.011637
0.247	0.0945195		0.247	0.106248		0.247	0.0117281
0.2481	0.0986316		0.2481	0.110451		0.2481	0.0118191
0.2492	0.102744		0.2492	0.114654		0.2492	0.0119102
0.2503	0.107066		0.2503	0.119067		0.2503	0.012001
0.2514	0.11195		0.2514	0.124041		0.2514	0.0120912
0.2525	0.116833		0.2525	0.129015		0.2525	0.0121814
0.2536	0.121717		0.2536	0.133988		0.2536	0.0122716
0.2547	0.1266		0.2547	0.138962		0.2547	0.0123618
0.2558	0.131484		0.2558	0.143936		0.2558	0.012452
0.2569	0.136368		0.2569	0.14891		0.2569	0.0125422
0.258	0.141251		0.258	0.153883		0.258	0.0126324
0.2591	0.146135		0.2591	0.158857		0.2591	0.0127226
0.2602	0.151098		0.2602	0.16391		0.2602	0.0128124
0.2613	0.156419		0.2613	0.16932		0.2613	0.0129002
0.2624	0.161741		0.2624	0.174729		0.2624	0.012988
0.2635	0.167063		0.2635	0.180139		0.2635	0.0130758
0.2646	0.172384		0.2646	0.185548		0.2646	0.0131636
0.2657	0.177706		0.2657	0.190957		0.2657	0.0132514
0.2668	0.183028		0.2668	0.196367		0.2668	0.0133392
0.2679	0.188349		0.2679	0.201776		0.2679	0.013427
0.269	0.193671		0.269	0.207186		0.269	0.0135148
0.2701	0.198989		0.2701	0.212591		0.2701	0.0136023
0.2712	0.204275		0.2712	0.217961		0.2712	0.0136861
0.2723	0.20956		0.2723	0.22333		0.2723	0.0137699
0.2734	0.214846		0.2734	0.2287		0.2734	0.0138537
0.2745	0.220132		0.2745	0.234069		0.2745	0.0139375
0.2756	0.225417		0.2756	0.239439		0.2756	0.0140213
0.2767	0.230703		0.2767	0.244808		0.2767	0.0141051
0.2778	0.235989		0.2778	0.250177		0.2778	0.0141889
0.2789	0.241274		0.2789	0.255547		0.2789	0.0142727
0.28	0.24656		0.28	0.260916		0.28	0.0143565
0.2811	0.251253		0.2811	0.265688		0.2811	0.0144351
0.2822	0.255946		0.2822	0.27046		0.2822	0.0145138
0.2833	0.260639		0.2833	0.275232		0.2833	0.0145924
0.2844	0.265332		0.2844	0.280003		0.2844	0.0146711
0.2855	0.270025		0.2855	0.284775		0.2855	0.0147497
0.2866	0.274718		0.2866	0.289547		0.2866	0.0148284
0.2877	0.279412		0.2877	0.294319		0.2877	0.0149071
0.2888	0.284105		0.2888	0.29909		0.2888	0.0149857
0.2899	0.288798		0.2899	0.303862		0.2899	0.0150644
0.291	0.292763		0.291	0.3079		0.291	0.0151371
0.2921	0.296654		0.2921	0.311864		0.2921	0.0152093
0.2932	0.300546		0.2932	0.315828		0.2932	0.0152815
0.2943	0.304438		0.2943	0.319792		0.2943	0.0153537
0.2954	0.30833		0.2954	0.323756		0.2954	0.0154258
0.2965	0.312222		0.2965	0.32772		0.2965	0.015498
0.2976	0.316114		0.2976	0.331684		0.2976	0.0155702
0.2987	0.320006		0.2987	0.335648		0.2987	0.0156424
0.2998	0.323898		0.2998	0.339613		0.2998	0.0157145
0.3009	0.326961		0.3009	0.342741		0.3009	0.0157798
0.302	0.329841		0.302	0.345684		0.302	0.0158434
0.3031	0.33272		0.3031	0.348627		0.3031	0.0159071
0.3042	0.335599		0.3042	0.35157		0.3042	0.0159707
0.3053	0.338479		0.3053	0.354513		0.3053	0.0160344
0.3064	0.341358		0.3064	0.357456		0.3064	0.016098
0.3075	0.344237		0.3075	0.360399		0.3075	0.0161617
0.3086	0.347117		0.3086	0.363342		0.3086	0.0162253
0.3097	0.349996		0.3097	0.366285		0.3097	0.016289
0.3108	0.35192		0.3108	0.368266		0.3108	0.0163454
0.3119	0.353486		0.3119	0.369885		0.3119	0.0163992
0.313	0.355052		0.313	0.371505		0.313	0.016453
0.3141	0.356618		0.3141	0.373125		0.3141	0.0165068
0.3152	0.358184		0.3152	0.374745		0.3152	0.0165605
0.3163	0.35975		0.3163	0.376365		0.3163	0.0166143
0.3174	0.361317		0.3174	0.377985		0.3174	0.0166681
0.3185	0.362883		0.3185	0.379604		0.3185	0.0167218
0.3196	0.364449		0.3196	0.381224		0.3196	0.0167756
0.3207	0.3648		0.3207	0.381623		0.3207	0.0168237
0.3218	0.364456		0.3218	0.381325		0.3218	0.0168687
0.3229	0.364112		0.3229	0.381026		0.3229	0.0169136
0.324	0.363769		0.324	0.380727		0.324	0.0169585
0.3251	0.363425		0.3251	0.380429		0.3251	0.0170034
0.3262	0.363082		0.3262	0.38013		0.3262	0.0170483
0.3273	0.362738		0.3273	0.379832		0.3273	0.0170932
0.3284	0.362395		0.3284	0.379533		0.3284	0.0171381
0.3295	0.362051		0.3295	0.379234		0.3295	0.017183
0.3306	0.360592		0.3306	0.377818		0.3306	0.0172259
0.3317	0.358203		0.3317	0.37547		0.3317	0.0172672
0.3328	0.355814		0.3328	0.373122		0.3328	0.0173085
0.3339	0.353425		0.3339	0.370774		0.3339	0.0173498
0.335	0.351036		0.335	0.368427		0.335	0.0173911
0.3361	0.348646		0.3361	0.366079		0.3361	0.0174323
0.3372	0.346257		0.3372	0.363731		0.3372	0.0174736
0.3383	0.343868		0.3383	0.361383		0.3383	0.0175149
0.3394	0.341479		0.3394	0.359035		0.3394	0.0175562
0.3405	0.338375		0.3405	0.355977		0.3405	0.0176018
0.3416	0.334413		0.3416	0.352066		0.3416	0.0176527
0.3427	0.330451		0.3427	0.348155		0.3427	0.0177035
0.3438	0.326489		0.3438	0.344244		0.3438	0.0177544
0.3449	0.322527		0.3449	0.340333		0.3449	0.0178052
0.346	0.318565		0.346	0.336421		0.346	0.0178561
0.3471	0.314603		0.3471	0.33251		0.3471	0.0179069
0.3482	0.310642		0.3482	0.328599		0.3482	0.0179578
0.3493	0.30668		0.3493	0.324688		0.3493	0.0180086
0.3504	0.302385		0.3504	0.320451		0.3504	0.0180661
0.3515	0.297507		0.3515	0.315642		0.3515	0.0181353
0.3526	0.292629		0.3526	0.310833		0.3526	0.0182044
0.3537	0.287751		0.3537	0.306024		0.3537	0.0182736
0.3548	0.282873		0.3548	0.301215		0.3548	0.0183427
0.3559	0.277995		0.3559	0.296407		0.3559	0.0184119
0.357	0.273117		0.357	0.291598		0.357	0.018481
0.3581	0.268239		0.3581	0.286789		0.3581	0.0185502
0.3592	0.263361		0.3592	0.28198		0.3592	0.0186193
0.3603	0.258345		0.3603	0.277038		0.3603	0.0186933
0.3614	0.252962		0.3614	0.271742		0.3614	0.0187803
0.3625	0.247579		0.3625	0.266446		0.3625	0.0188673
0.3636	0.242196		0.3636	0.26115		0.3636	0.0189542
0.3647	0.236813		0.3647	0.255854		0.3647	0.0190412
0.3658	0.23143		0.3658	0.250558		0.3658	0.0191282
0.3669	0.226047		0.3669	0.245262		0.3669	0.0192152
0.368	0.220664		0.368	0.239966		0.368	0.0193021
0.3691	0.215281		0.3691	0.23467		0.3691	0.0193891
0.3702	0.209865		0.3702	0.229343		0.3702	0.019478
0.3713	0.204296		0.3713	0.223872		0.3713	0.0195759
0.3724	0.198728		0.3724	0.218402		0.3724	0.0196737
0.3735	0.19316		0.3735	0.212931		0.3735	0.0197715
0.3746	0.187592		0.3746	0.207461		0.3746	0.0198693
0.3757	0.182023		0.3757	0.20199		0.3757	0.0199671
0.3768	0.176455		0.3768	0.19652		0.3768	0.020065
0.3779	0.170887		0.3779	0.19105		0.3779	0.0201628
0.379	0.165319		0.379	0.185579		0.379	0.0202606
0.3801	0.159789		0.3801	0.180149		0.3801	0.02036
0.3812	0.154651		0.3812	0.175126		0.3812	0.0204753
0.3823	0.149512		0.3823	0.170103		0.3823	0.0205905
0.3834	0.144374		0.3834	0.165079		0.3834	0.0207058
0.3845	0.139235		0.3845	0.160056		0.3845	0.020821
0.3856	0.134096		0.3856	0.155033		0.3856	0.0209363
0.3867	0.128958		0.3867	0.150009		0.3867	0.0210516
0.3878	0.123819		0.3878	0.144986		0.3878	0.0211668
0.3889	0.118681		0.3889	0.139963		0.3889	0.0212821
0.39	0.113542		0.39	0.13494		0.39	0.0213974
0.3911	0.1097		0.3911	0.131235		0.3911	0.0215352
0.3922	0.105857		0.3922	0.12753		0.3922	0.021673
0.3933	0.102015		0.3933	0.123825		0.3933	0.0218108
0.3944	0.098172		0.3944	0.120121		0.3944	0.0219487
0.3955	0.0943294		0.3955	0.116416		0.3955	0.0220865
0.3966	0.0904869		0.3966	0.112711		0.3966	0.0222243
0.3977	0.0866443		0.3977	0.109006		0.3977	0.0223621
0.3988	0.0828018		0.3988	0.105302		0.3988	0.0224999
0.3999	0.0789592		0.3999	0.101597		0.3999	0.0226378
0.401	0.0772258		0.401	0.100024		0.401	0.0227978
0.4021	0.0757033		0.4021	0.0986635		0.4021	0.0229601
0.4032	0.0741808		0.4032	0.0973032		0.4032	0.0231224
0.4043	0.0726583		0.4043	0.095943		0.4043	0.0232847
0.4054	0.0711358		0.4054	0.0945828		0.4054	0.023447
0.4065	0.0696133		0.4065	0.0932226		0.4065	0.0236093
0.4076	0.0680908		0.4076	0.0918624		0.4076	0.0237716
0.4087	0.0665683		0.4087	0.0905022		0.4087	0.0239339
0.4098	0.0650458		0.4098	0.0891419		0.4098	0.0240962
0.4109	0.0655097		0.4109	0.0897865		0.4109	0.0242768
0.412	0.0664152		0.412	0.0908767		0.412	0.0244615
0.4131	0.0673206		0.4131	0.0919668		0.4131	0.0246462
0.4142	0.068226		0.4142	0.0930569		0.4142	0.0248309
0.4153	0.0691314		0.4153	0.094147		0.4153	0.0250156
0.4164	0.0700368		0.4164	0.0952371		0.4164	0.0252003
0.4175	0.0709423		0.4175	0.0963272		0.4175	0.025385
0.4186	0.0718477		0.4186	0.0974173		0.4186	0.0255696
0.4197	0.0727531		0.4197	0.0985074		0.4197	0.0257543
0.4208	0.075278		0.4208	0.101226		0.4208	0.0259477
0.4219	0.0784102		0.4219	0.104555		0.4219	0.0261444
0.423	0.0815424		0.423	0.107883		0.423	0.0263411
0.4241	0.0846746		0.4241	0.111212		0.4241	0.0265377
0.4252	0.0878068		0.4252	0.114541		0.4252	0.0267344
0.4263	0.090939		0.4263	0.11787		0.4263	0.026931
0.4274	0.0940712		0.4274	0.121199		0.4274	0.0271277
0.4285	0.0972034		0.4285	0.124528		0.4285	0.0273244
0.4296	0.100336		0.4296	0.127857		0.4296	0.027521
0.4307	0.104905		0.4307	0.132621		0.4307	0.0277158
0.4318	0.110295		0.4318	0.138205		0.4318	0.0279094
0.4329	0.115686		0.4329	0.143789		0.4329	0.0281031
0.434	0.121076		0.434	0.149373		0.434	0.0282967
0.4351	0.126467		0.4351	0.154957		0.4351	0.0284903
0.4362	0.131857		0.4362	0.160541		0.4362	0.028684
0.4373	0.137248		0.4373	0.166125		0.4373	0.0288776
0.4384	0.142638		0.4384	0.171709		0.4384	0.0290713
0.4395	0.148029		0.4395	0.177294		0.4395	0.0292649
0.4406	0.154681		0.4406	0.18413		0.4406	0.0294489
0.4417	0.162386		0.4417	0.192011		0.4417	0.0296249
0.4428	0.170091		0.4428	0.199892		0.4428	0.0298009
0.4439	0.177796		0.4439	0.207773		0.4439	0.0299769
0.445	0.1855		0.445	0.215653		0.445	0.0301529
0.4461	0.193205		0.4461	0.223534		0.4461	0.0303289
0.4472	0.20091		0.4472	0.231415		0.4472	0.0305049
0.4483	0.208615		0.4483	0.239295		0.4483	0.0306809
0.4494	0.216319		0.4494	0.247176		0.4494	0.0308568
0.4505	0.224831		0.4505	0.255849		0.4505	0.0310179
0.4516	0.234311		0.4516	0.265472		0.4516	0.031161
0.4527	0.243791		0.4527	0.275095		0.4527	0.0313041
0.4538	0.253271		0.4538	0.284719		0.4538	0.0314472
0.4549	0.262752		0.4549	0.294342		0.4549	0.0315903
0.456	0.272232		0.456	0.303965		0.456	0.0317334
0.4571	0.281712		0.4571	0.313588		0.4571	0.0318765
0.4582	0.291192		0.4582	0.323212		0.4582	0.0320196
0.4593	0.300672		0.4593	0.332835		0.4593	0.0321627
0.4604	0.310444		0.4604	0.342731		0.4604	0.0322871
0.4615	0.320727		0.4615	0.353106		0.4615	0.0323788
0.4626	0.331011		0.4626	0.363481		0.4626	0.0324704
0.4637	0.341294		0.4637	0.373856		0.4637	0.0325621
0.4648	0.351577		0.4648	0.384231		0.4648	0.0326538
0.4659	0.36186		0.4659	0.394605		0.4659	0.0327454
0.467	0.372143		0.467	0.40498		0.467	0.0328371
0.4681	0.382426		0.4681	0.415355		0.4681	0.0329288
0.4692	0.392709		0.4692	0.42573		0.4692	0.0330204
0.4703	0.402891		0.4703	0.435984		0.4703	0.0330935
0.4714	0.412802		0.4714	0.445919		0.4714	0.0331169
0.4725	0.422713		0.4725	0.455853		0.4725	0.0331404
0.4736	0.432624		0.4736	0.465788		0.4736	0.0331639
0.4747	0.442535		0.4747	0.475722		0.4747	0.0331873
0.4758	0.452446		0.4758	0.485656		0.4758	0.0332108
0.4769	0.462357		0.4769	0.495591		0.4769	0.0332343
0.478	0.472267		0.478	0.505525		0.478	0.0332577
0.4791	0.482178		0.4791	0.51546		0.4791	0.0332812
0.4802	0.491885		0.4802	0.525175		0.4802	0.0332904
0.4813	0.500669		0.4813	0.533905		0.4813	0.0332357
0.4824	0.509454		0.4824	0.542635		0.4824	0.033181
0.4835	0.518238		0.4835	0.551365		0.4835	0.0331263
0.4846	0.527023		0.4846	0.560095		0.4846	0.0330716
0.4857	0.535808		0.4857	0.568824		0.4857	0.0330169
0.4868	0.544592		0.4868	0.577554		0.4868	0.0329622
0.4879	0.553377		0.4879	0.586284		0.4879	0.0329075
0.489	0.562161		0.489	0.595014		0.489	0.0328528
0.4901	0.570816		0.4901	0.603607		0.4901	0.0327906
0.4912	0.578178		0.4912	0.610831		0.4912	0.0326531
0.4923	0.585539		0.4923	0.618055		0.4923	0.0325156
0.4934	0.5929		0.4934	0.625278		0.4934	0.0323781
0.4945	0.600261		0.4945	0.632502		0.4945	0.0322406
0.4956	0.607623		0.4956	0.639726		0.4956	0.032103
0.4967	0.614984		0.4967	0.64695		0.4967	0.0319655
0.4978	0.622345		0.4978	0.654173		0.4978	0.031828
0.4989	0.629706		0.4989	0.661397		0.4989	0.0316905
0.5	0.637068		0.5	0.668621		0.5	0.031553
0.5011	0.642219		0.5011	0.673561		0.5011	0.0313418
0.5022	0.64737		0.5022	0.678501		0.5022	0.0311307
0.5033	0.652521		0.5033	0.683441		0.5033	0.0309195
0.5044	0.657672		0.5044	0.688381		0.5044	0.0307084
0.5055	0.662823		0.5055	0.693321		0.5055	0.0304972
0.5066	0.667975		0.5066	0.698261		0.5066	0.0302861
0.5077	0.673126		0.5077	0.703201		0.5077	0.030075
0.5088	0.678277		0.5088	0.708141		0.5088	0.0298638
0.5099	0.683428		0.5099	0.713081		0.5099	0.0296527
0.511	0.685657		0.511	0.715041		0.511	0.0293843
0.5121	0.687594		0.5121	0.716704		0.5121	0.0291102
0.5132	0.689531		0.5132	0.718367		0.5132	0.0288362
0.5143	0.691468		0.5143	0.72003		0.5143	0.0285621
0.5154	0.693405		0.5154	0.721693		0.5154	0.028288
0.5165	0.695341		0.5165	0.723355		0.5165	0.0280139
0.5176	0.697278		0.5176	0.725018		0.5176	0.0277399
0.5187	0.699215		0.5187	0.726681		0.5187	0.0274658
0.5198	0.701152		0.5198	0.728344		0.5198	0.0271917
0.5209	0.699989		0.5209	0.726863		0.5209	0.0268739
0.522	0.698138		0.522	0.724684		0.522	0.0265463
0.5231	0.696287		0.5231	0.722505		0.5231	0.0262188
0.5242	0.694435		0.5242	0.720326		0.5242	0.0258912
0.5253	0.692584		0.5253	0.718148		0.5253	0.0255637
0.5264	0.690732		0.5264	0.715969		0.5264	0.0252361
0.5275	0.688881		0.5275	0.71379		0.5275	0.0249086
0.5286	0.68703		0.5286	0.711611		0.5286	0.024581
0.5297	0.685178		0.5297	0.709432		0.5297	0.0242535
0.5308	0.681025		0.5308	0.70492		0.5308	0.0238954
0.5319	0.676008		0.5319	0.699534		0.5319	0.0235258
0.533	0.670992		0.533	0.694148		0.533	0.0231562
0.5341	0.665975		0.5341	0.688762		0.5341	0.0227867
0.5352	0.660958		0.5352	0.683375		0.5352	0.0224171
0.5363	0.655941		0.5363	0.677989		0.5363	0.0220475
0.5374	0.650925		0.5374	0.672603		0.5374	0.021678
0.5385	0.645908		0.5385	0.667216		0.5385	0.0213084
0.5396	0.640891		0.5396	0.66183		0.5396	0.0209388
0.5407	0.63456		0.5407	0.655125		0.5407	0.0205647
0.5418	0.627477		0.5418	0.647665		0.5418	0.0201881
0.5429	0.620394		0.5429	0.640206		0.5429	0.0198114
0.544	0.613312		0.544	0.632746		0.544	0.0194347
0.5451	0.606229		0.5451	0.625287		0.5451	0.0190581
0.5462	0.599146		0.5462	0.617827		0.5462	0.0186814
0.5473	0.592063		0.5473	0.610368		0.5473	0.0183047
0.5484	0.584981		0.5484	0.602909		0.5484	0.0179281
0.5495	0.577898		0.5495	0.595449		0.5495	0.0175514
0.5506	0.570032		0.5506	0.587218		0.5506	0.0171857
0.5517	0.561514		0.5517	0.578344		0.5517	0.0168293
0.5528	0.552996		0.5528	0.569469		0.5528	0.0164728
0.5539	0.544478		0.5539	0.560595		0.5539	0.0161163
0.555	0.53596		0.555	0.55172		0.555	0.0157599
0.5561	0.527442		0.5561	0.542846		0.5561	0.0154034
0.5572	0.518924		0.5572	0.533971		0.5572	0.0150469
0.5583	0.510407		0.5583	0.525097		0.5583	0.0146905
0.5594	0.501889		0.5594	0.516223		0.5594	0.014334
0.5605	0.49296		0.5605	0.506956		0.5605	0.0139955
0.5616	0.483539		0.5616	0.497218		0.5616	0.0136785
0.5627	0.474118		0.5627	0.48748		0.5627	0.0133615
0.5638	0.464697		0.5638	0.477742		0.5638	0.0130445
0.5649	0.455276		0.5649	0.468004		0.5649	0.0127276
0.566	0.445856		0.566	0.458266		0.566	0.0124106
0.5671	0.436435		0.5671	0.448528		0.5671	0.0120936
0.5682	0.427014		0.5682	0.43879		0.5682	0.0117766
0.5693	0.417593		0.5693	0.429052		0.5693	0.0114596
0.5704	0.408235		0.5704	0.419397		0.5704	0.0111621
0.5715	0.398986		0.5715	0.409885		0.5715	0.0108986
0.5726	0.389737		0.5726	0.400373		0.5726	0.0106351
0.5737	0.380489		0.5737	0.390861		0.5737	0.0103717
0.5748	0.37124		0.5748	0.381349		0.5748	0.0101082
0.5759	0.361992		0.5759	0.371837		0.5759	0.00984475
0.577	0.352743		0.577	0.362325		0.577	0.00958128
0.5781	0.343495		0.5781	0.352813		0.5781	0.00931781
0.5792	0.334246		0.5792	0.343301		0.5792	0.00905434
0.5803	0.325479		0.5803	0.334286		0.5803	0.00880747
0.5814	0.317995		0.5814	0.3266		0.5814	0.00860484
0.5825	0.310511		0.5825	0.318913		0.5825	0.00840222
0.5836	0.303027		0.5836	0.311226		0.5836	0.00819959
0.5847	0.295543		0.5847	0.30354		0.5847	0.00799696
0.5858	0.288059		0.5858	0.295853		0.5858	0.00779434
0.5869	0.280574		0.5869	0.288166		0.5869	0.00759171
0.588	0.27309		0.588	0.28048		0.588	0.00738908
0.5891	0.265606		0.5891	0.272793		0.5891	0.00718646
0.5902	0.258755		0.5902	0.265752		0.5902	0.00699678
0.5913	0.254753		0.5913	0.261618		0.5913	0.00686535
0.5924	0.250751		0.5924	0.257485		0.5924	0.00673393
0.5935	0.246749		0.5935	0.253351		0.5935	0.00660251
0.5946	0.242746		0.5946	0.249218		0.5946	0.00647108
0.5957	0.238744		0.5957	0.245084		0.5957	0.00633966
0.5968	0.234742		0.5968	0.24095		0.5968	0.00620824
0.5979	0.23074		0.5979	0.236817		0.5979	0.00607682
0.599	0.226737		0.599	0.232683		0.599	0.00594539
0.6001	0.223099		0.6001	0.22892		0.6001	0.00582101
0.6012	0.223096		0.6012	0.228863		0.6012	0.00576709
0.6023	0.223092		0.6023	0.228805		0.6023	0.00571316
0.6034	0.223089		0.6034	0.228748		0.6034	0.00565923
0.6045	0.223086		0.6045	0.228691		0.6045	0.0056053
0.6056	0.223082		0.6056	0.228634		0.6056	0.00555138
0.6067	0.223079		0.6067	0.228577		0.6067	0.00549745
0.6078	0.223076		0.6078	0.228519		0.6078	0.00544352
0.6089	0.223073		0.6089	0.228462		0.6089	0.00538959
0.61	0.223069		0.61	0.228405		0.61	0.00533566
0.6111	0.226547		0.6111	0.231897		0.6111	0.00534992
0.6122	0.230025		0.6122	0.235389		0.6122	0.00536417
0.6133	0.233502		0.6133	0.238881		0.6133	0.00537842
0.6144	0.23698		0.6144	0.242373		0.6144	0.00539268
0.6155	0.240458		0.6155	0.245864		0.6155	0.00540693
0.6166	0.243935		0.6166	0.249356		0.6166	0.00542119
0.6177	0.247413		0.6177	0.252848		0.6177	0.00543544
0.6188	0.25089		0.6188	0.25634		0.6188	0.00544969
0.6199	0.254368		0.6199	0.259832		0.6199	0.00546395
0.621	0.260687		0.621	0.266187		0.621	0.00550008
0.6221	0.267289		0.6221	0.272828		0.6221	0.00553841
0.6232	0.273892		0.6232	0.279469		0.6232	0.00557673
0.6243	0.280495		0.6243	0.28611		0.6243	0.00561506
0.6254	0.287098		0.6254	0.292751		0.6254	0.00565338
0.6265	0.2937		0.6265	0.299392		0.6265	0.00569171
0.6276	0.300303		0.6276	0.306033		0.6276	0.00573003
0.6287	0.306906		0.6287	0.312674		0.6287	0.00576836
0.6298	0.313508		0.6298	0.319315		0.6298	0.00580668
0.6309	0.322723		0.6309	0.328545		0.6309	0.00582155
0.632	0.332518		0.632	0.338349		0.632	0.00583121
0.6331	0.342313		0.6331	0.348154		0.6331	0.00584087
0.6342	0.352108		0.6342	0.357959		0.6342	0.00585053
0.6353	0.361903		0.6353	0.367764		0.6353	0.00586019
0.6364	0.371698		0.6364	0.377568		0.6364	0.00586985
0.6375	0.381494		0.6375	0.387373		0.6375	0.00587951
0.6386	0.391289		0.6386	0.397178		0.6386	0.00588917
0.6397	0.401084		0.6397	0.406982		0.6397	0.00589882
0.6408	0.413072		0.6408	0.418922		0.6408	0.00584988
0.6419	0.425882		0.6419	0.431661		0.6419	0.00577896
0.643	0.438693		0.643	0.444401		0.643	0.00570804
0.6441	0.451503		0.6441	0.45714		0.6441	0.00563712
0.6452	0.464314		0.6452	0.46988		0.6452	0.0055662
0.6463	0.477124		0.6463	0.482619		0.6463	0.00549528
0.6474	0.489934		0.6474	0.495359		0.6474	0.00542436
0.6485	0.502745		0.6485	0.508098		0.6485	0.00535344
0.6496	0.515555		0.6496	0.520838		0.6496	0.00528252
0.6507	0.52885		0.6507	0.533982		0.6507	0.00513156
0.6518	0.542422		0.6518	0.547357		0.6518	0.00493486
0.6529	0.555994		0.6529	0.560732		0.6529	0.00473816
0.654	0.569566		0.654	0.574107		0.654	0.00454146
0.6551	0.583138		0.6551	0.587482		0.6551	0.00434476
0.6562	0.59671		0.6562	0.600858		0.6562	0.00414806
0.6573	0.610281		0.6573	0.614233		0.6573	0.00395136
0.6584	0.623853		0.6584	0.627608		0.6584	0.00375465
0.6595	0.637425		0.6595	0.640983		0.6595	0.00355795
0.6606	0.650379		0.6606	0.653648		0.6606	0.00326938
0.6617	0.662818		0.6617	0.665722		0.6617	0.00290423
0.6628	0.675257		0.6628	0.677796		0.6628	0.00253909
0.6639	0.687696		0.6639	0.68987		0.6639	0.00217395
0.665	0.700135		0.665	0.701944		0.665	0.0018088
0.6661	0.712574		0.6661	0.714018		0.6661	0.00144366
0.6672	0.725013		0.6672	0.726092		0.6672	0.00107852
0.6683	0.737452		0.6683	0.738166		0.6683	0.000713373
0.6694	0.749892		0.6694	0.75024		0.6694	0.00034823
0.6705	0.761349		0.6705	0.761241		0.6705	-0.000108114
0.6716	0.77163		0.6716	0.770956		0.6716	-0.0006739
0.6727	0.78191		0.6727	0.78067		0.6727	-0.00123969
0.6738	0.79219		0.6738	0.790384		0.6738	-0.00180547
0.6749	0.80247		0.6749	0.800099		0.6749	-0.00237126
0.676	0.81275		0.676	0.809813		0.676	-0.00293704
0.6771	0.823031		0.6771	0.819528		0.6771	-0.00350283
0.6782	0.833311		0.6782	0.829242		0.6782	-0.00406862
0.6793	0.843591		0.6793	0.838957		0.6793	-0.0046344
0.6804	0.853019		0.6804	0.847746		0.6804	-0.00527335
0.6815	0.860957		0.6815	0.854917		0.6815	-0.00604033
0.6826	0.868895		0.6826	0.862087		0.6826	-0.00680731
0.6837	0.876832		0.6837	0.869258		0.6837	-0.00757429
0.6848	0.88477		0.6848	0.876429		0.6848	-0.00834127
0.6859	0.892707		0.6859	0.883599		0.6859	-0.00910825
0.687	0.900645		0.687	0.89077		0.687	-0.00987524
0.6881	0.908583		0.6881	0.89794		0.6881	-0.0106422
0.6892	0.91652		0.6892	0.905111		0.6892	-0.0114092
0.6903	0.923419		0.6903	0.911198		0.6903	-0.0122207
0.6914	0.927548		0.6914	0.914397		0.6914	-0.0131508
0.6925	0.931677		0.6925	0.917596		0.6925	-0.0140808
0.6936	0.935806		0.6936	0.920795		0.6936	-0.0150109
0.6947	0.939935		0.6947	0.923994		0.6947	-0.015941
0.6958	0.944065		0.6958	0.927193		0.6958	-0.0168711
0.6969	0.948194		0.6969	0.930392		0.6969	-0.0178012
0.698	0.952323		0.698	0.933591		0.698	-0.0187313
0.6991	0.956452		0.6991	0.93679		0.6991	-0.0196614
0.7002	0.959678		0.7002	0.939064		0.7002	-0.0206143
0.7013	0.958844		0.7013	0.937174		0.7013	-0.0216701
0.7024	0.958009		0.7024	0.935283		0.7024	-0.0227258
0.7035	0.957174		0.7035	0.933393		0.7035	-0.0237816
0.7046	0.95634		0.7046	0.931502		0.7046	-0.0248374
0.7057	0.955505		0.7057	0.929612		0.7057	-0.0258931
0.7068	0.954671		0.7068	0.927722		0.7068	-0.0269489
0.7079	0.953836		0.7079	0.925831		0.7079	-0.0280047
0.709	0.953001		0.709	0.923941		0.709	-0.0290604
0.7101	0.951678		0.7101	0.921553		0.7101	-0.030125
0.7112	0.945464		0.7112	0.914186		0.7112	-0.0312777
0.7123	0.939249		0.7123	0.906819		0.7123	-0.0324304
0.7134	0.933035		0.7134	0.899452		0.7134	-0.0335832
0.7145	0.926821		0.7145	0.892085		0.7145	-0.0347359
0.7156	0.920607		0.7156	0.884719		0.7156	-0.0358886
0.7167	0.914393		0.7167	0.877352		0.7167	-0.0370413
0.7178	0.908179		0.7178	0.869985		0.7178	-0.038194
0.7189	0.901965		0.7189	0.862618		0.7189	-0.0393468
0.72	0.895751		0.72	0.855251		0.72	-0.0404995
0.7211	0.88588		0.7211	0.844163		0.7211	-0.0417172
0.7222	0.876009		0.7222	0.833074		0.7222	-0.0429349
0.7233	0.866138		0.7233	0.821985		0.7233	-0.0441527
0.7244	0.856266		0.7244	0.810896		0.7244	-0.0453704
0.7255	0.846395		0.7255	0.799807		0.7255	-0.0465881
0.7266	0.836524		0.7266	0.788718		0.7266	-0.0478058
0.7277	0.826653		0.7277	0.777629		0.7277	-0.0490236
0.7288	0.816782		0.7288	0.766541		0.7288	-0.0502413
0.7299	0.806911		0.7299	0.755452		0.7299	-0.051459
0.731	0.795187		0.731	0.742487		0.731	-0.0526995
0.7321	0.783278		0.7321	0.729336		0.7321	-0.0539423
0.7332	0.771369		0.7332	0.716184		0.7332	-0.0551851
0.7343	0.75946		0.7343	0.703032		0.7343	-0.0564279
0.7354	0.747551		0.7354	0.68988		0.7354	-0.0576707
0.7365	0.735642		0.7365	0.676728		0.7365	-0.0589134
0.7376	0.723733		0.7376	0.663576		0.7376	-0.0601562
0.7387	0.711824		0.7387	0.650425		0.7387	-0.061399
0.7398	0.699915		0.7398	0.637273		0.7398	-0.0626418
0.7409	0.687476		0.7409	0.623587		0.7409	-0.0638887
0.742	0.674919		0.742	0.609783		0.742	-0.0651364
0.7431	0.662363		0.7431	0.595978		0.7431	-0.0663842
0.7442	0.649806		0.7442	0.582174		0.7442	-0.067632
0.7453	0.63725		0.7453	0.56837		0.7453	-0.0688798
0.7464	0.624693		0.7464	0.554565		0.7464	-0.0701276
0.7475	0.612136		0.7475	0.540761		0.7475	-0.0713754
0.7486	0.59958		0.7486	0.526957		0.7486	-0.0726232
0.7497	0.587023		0.7497	0.513152		0.7497	-0.073871
0.7508	0.574552		0.7508	0.499495		0.7508	-0.0750569
0.7519	0.562113		0.7519	0.485894		0.7519	-0.0762196
0.753	0.549675		0.753	0.472292		0.753	-0.0773824
0.7541	0.537236		0.7541	0.458691		0.7541	-0.0785451
0.7552	0.524797		0.7552	0.445089		0.7552	-0.0797078
0.7563	0.512358		0.7563	0.431488		0.7563	-0.0808705
0.7574	0.499919		0.7574	0.417886		0.7574	-0.0820332
0.7585	0.48748		0.7585	0.404284		0.7585	-0.0831959
0.7596	0.475041		0.7596	0.390683		0.7596	-0.0843587
0.7607	0.463656		0.7607	0.378228		0.7607	-0.0854283
0.7618	0.452873		0.7618	0.366428		0.7618	-0.0864447
0.7629	0.44209		0.7629	0.354629		0.7629	-0.0874611
0.764	0.431307		0.764	0.342829		0.764	-0.0884775
0.7651	0.420523		0.7651	0.331029		0.7651	-0.0894939
0.7662	0.40974		0.7662	0.31923		0.7662	-0.0905103
0.7673	0.398957		0.7673	0.30743		0.7673	-0.0915267
0.7684	0.388174		0.7684	0.295631		0.7684	-0.0925431
0.7695	0.377391		0.7695	0.283831		0.7695	-0.0935596
0.7706	0.368775		0.7706	0.274297		0.7706	-0.0944783
0.7717	0.361966		0.7717	0.26665		0.7717	-0.0953157
0.7728	0.355157		0.7728	0.259004		0.7728	-0.096153
0.7739	0.348348		0.7739	0.251357		0.7739	-0.0969904
0.775	0.341539		0.775	0.243711		0.775	-0.0978277
0.7761	0.33473		0.7761	0.236065		0.7761	-0.0986651
0.7772	0.327921		0.7772	0.228418		0.7772	-0.0995024
0.7783	0.321112		0.7783	0.220772		0.7783	-0.10034
0.7794	0.314303		0.7794	0.213125		0.7794	-0.101177
0.7805	0.310098		0.7805	0.20818		0.7805	-0.101918
0.7816	0.309019		0.7816	0.206477		0.7816	-0.102542
0.7827	0.30794		0.7827	0.204773		0.7827	-0.103167
0.7838	0.306861		0.7838	0.20307		0.7838	-0.103791
0.7849	0.305782		0.7849	0.201366		0.7849	-0.104415
0.786	0.304703		0.786	0.199663		0.786	-0.10504
0.7871	0.303624		0.7871	0.19796		0.7871	-0.105664
0.7882	0.302545		0.7882	0.196256		0.7882	-0.106289
0.7893	0.301466		0.7893	0.194553		0.7893	-0.106913
0.7904	0.302699		0.7904	0.195236		0.7904	-0.107463
0.7915	0.307978		0.7915	0.200097		0.7915	-0.107881
0.7926	0.313258		0.7926	0.204957		0.7926	-0.1083
0.7937	0.318537		0.7937	0.209818		0.7937	-0.108719
0.7948	0.323816		0.7948	0.214679		0.7948	-0.109138
0.7959	0.329096		0.7959	0.219539		0.7959	-0.109556
0.797	0.334375		0.797	0.2244		0.797	-0.109975
0.7981	0.339654		0.7981	0.229261		0.7981	-0.110394
0.7992	0.344934		0.7992	0.234121		0.7992	-0.110812
0.8003	0.351327		0.8003	0.240138		0.8003	-0.111189
0.8014	0.360692		0.8014	0.249236		0.8014	-0.111455
0.8025	0.370056		0.8025	0.258335		0.8025	-0.111721
0.8036	0.379421		0.8036	0.267434		0.8036	-0.111987
0.8047	0.388786		0.8047	0.276532		0.8047	-0.112253
0.8058	0.39815		0.8058	0.285631		0.8058	-0.112519
0.8069	0.407515		0.8069	0.29473		0.8069	-0.112785
0.808	0.416879		0.808	0.303828		0.808	-0.113051
0.8091	0.426244		0.8091	0.312927		0.8091	-0.113317
0.8102	0.43636		0.8102	0.322786		0.8102	-0.113573
0.8113	0.449856		0.8113	0.336069		0.8113	-0.113787
0.8124	0.463353		0.8124	0.349352		0.8124	-0.114001
0.8135	0.47685		0.8135	0.362635		0.8135	-0.114215
0.8146	0.490346		0.8146	0.375918		0.8146	-0.114429
0.8157	0.503843		0.8157	0.3892		0.8157	-0.114642
0.8168	0.517339		0.8168	0.402483		0.8168	-0.114856
0.8179	0.530836		0.8179	0.415766		0.8179	-0.11507
0.819	0.544333		0.819	0.429049		0.819	-0.115284
0.8201	0.558157		0.8201	0.442652		0.8201	-0.115505
0.8212	0.575264		0.8212	0.45946		0.8212	-0.115804
0.8223	0.592371		0.8223	0.476268		0.8223	-0.116103
0.8234	0.609478		0.8234	0.493076		0.8234	-0.116402
0.8245	0.626585		0.8245	0.509884		0.8245	-0.116701
0.8256	0.643692		0.8256	0.526692		0.8256	-0.117
0.8267	0.660799		0.8267	0.5435		0.8267	-0.117299
0.8278	0.677906		0.8278	0.560307		0.8278	-0.117599
0.8289	0.695013		0.8289	0.577115		0.8289	-0.117898
0.83	0.71212		0.83	0.593923		0.83	-0.118197
0.8311	0.730885		0.8311	0.61219		0.8311	-0.118695
0.8322	0.74965		0.8322	0.630457		0.8322	-0.119193
0.8333	0.768415		0.8333	0.648724		0.8333	-0.119691
0.8344	0.78718		0.8344	0.666991		0.8344	-0.120189
0.8355	0.805945		0.8355	0.685259		0.8355	-0.120687
0.8366	0.82471		0.8366	0.703526		0.8366	-0.121185
0.8377	0.843475		0.8377	0.721793		0.8377	-0.121683
0.8388	0.86224		0.8388	0.74006		0.8388	-0.122181
0.8399	0.881006		0.8399	0.758327		0.8399	-0.122679
0.841	0.898376		0.841	0.774946		0.841	-0.12343
0.8421	0.915607		0.8421	0.791401		0.8421	-0.124207
0.8432	0.932839		0.8432	0.807855		0.8432	-0.124984
0.8443	0.95007		0.8443	0.82431		0.8443	-0.12576
0.8454	0.967301		0.8454	0.840764		0.8454	-0.126537
0.8465	0.984533		0.8465	0.857219		0.8465	-0.127314
0.8476	1.00176		0.8476	0.873673		0.8476	-0.128091
0.8487	1.019		0.8487	0.890128		0.8487	-0.128867
0.8498	1.03623		0.8498	0.906582		0.8498	-0.129644
0.8509	1.05006		0.8509	0.919375		0.8509	-0.130683
0.852	1.06313		0.852	0.931353		0.852	-0.131781
0.8531	1.07621		0.8531	0.943332		0.8531	-0.132879
0.8542	1.08929		0.8542	0.95531		0.8542	-0.133977
0.8553	1.10236		0.8553	0.967289		0.8553	-0.135074
0.8564	1.11544		0.8564	0.979268		0.8564	-0.136172
0.8575	1.12852		0.8575	0.991246		0.8575	-0.13727
0.8586	1.14159		0.8586	1.00322		0.8586	-0.138367
0.8597	1.15467		0.8597	1.0152		0.8597	-0.139465
0.8608	1.1635		0.8608	1.02272		0.8608	-0.140787
0.8619	1.17075		0.8619	1.02855		0.8619	-0.142193
0.863	1.17799		0.863	1.03439		0.863	-0.1436
0.8641	1.18524		0.8641	1.04023		0.8641	-0.145006
0.8652	1.19248		0.8652	1.04607		0.8652	-0.146412
0.8663	1.19973		0.8663	1.05191		0.8663	-0.147818
0.8674	1.20697		0.8674	1.05774		0.8674	-0.149225
0.8685	1.21421		0.8685	1.06358		0.8685	-0.150631
0.8696	1.22146		0.8696	1.06942		0.8696	-0.152037
0.8707	1.22488		0.8707	1.07129		0.8707	-0.153584
0.8718	1.22611		0.8718	1.0709		0.8718	-0.15521
0.8729	1.22734		0.8729	1.07051		0.8729	-0.156837
0.874	1.22858		0.874	1.07011		0.874	-0.158464
0.8751	1.22981		0.8751	1.06972		0.8751	-0.16009
0.8762	1.23105		0.8762	1.06933		0.8762	-0.161717
0.8773	1.23228		0.8773	1.06894		0.8773	-0.163344
0.8784	1.23351		0.8784	1.06854		0.8784	-0.16497
0.8795	1.23475		0.8795	1.06815		0.8795	-0.166597
0.8806	1.23183		0.8806	1.06352		0.8806	-0.168303
0.8817	1.22545		0.8817	1.05537		0.8817	-0.170073
0.8828	1.21907		0.8828	1.04722		0.8828	-0.171844
0.8839	1.21269		0.8839	1.03907		0.8839	-0.173615
0.885	1.20631		0.885	1.03092		0.885	-0.175386
0.8861	1.19993		0.8861	1.02277		0.8861	-0.177157
0.8872	1.19355		0.8872	1.01462		0.8872	-0.178928
0.8883	1.18717		0.8883	1.00647		0.8883	-0.180699
0.8894	1.18079		0.8894	0.998316		0.8894	-0.18247
0.8905	1.17077		0.8905	0.986493		0.8905	-0.18428
0.8916	1.1564		0.8916	0.970264		0.8916	-0.186138
0.8927	1.14203		0.8927	0.954034		0.8927	-0.187996
0.8938	1.12766		0.8938	0.937805		0.8938	-0.189853
0.8949	1.11329		0.8949	0.921575		0.8949	-0.191711
0.896	1.09891		0.896	0.905345		0.896	-0.193569
0.8971	1.08454		0.8971	0.889116		0.8971	-0.195426
0.8982	1.07017		0.8982	0.872886		0.8982	-0.197284
0.8993	1.0558		0.8993	0.856657		0.8993	-0.199142
0.9004	1.03897		0.9004	0.83797		0.9004	-0.201001
0.9015	1.01785		0.9015	0.814984		0.9015	-0.202862
0.9026	0.996721		0.9026	0.791998		0.9026	-0.204723
0.9037	0.975596		0.9037	0.769012		0.9037	-0.206585
0.9048	0.954471		0.9048	0.746026		0.9048	-0.208446
0.9059	0.933346		0.9059	0.723039		0.9059	-0.210307
0.907	0.912222		0.907	0.700053		0.907	-0.212168
0.9081	0.891097		0.9081	0.677067		0.9081	-0.214029
0.9092	0.869972		0.9092	0.654081		0.9092	-0.215891
0.9103	0.847848		0.9103	0.630112		0.9103	-0.217736
0.9114	0.823061		0.9114	0.603523		0.9114	-0.219537
0.9125	0.798273		0.9125	0.576935		0.9125	-0.221339
0.9136	0.773486		0.9136	0.550346		0.9136	-0.22314
0.9147	0.748699		0.9147	0.523757		0.9147	-0.224942
0.9158	0.723911		0.9158	0.497168		0.9158	-0.226743
0.9169	0.699124		0.9169	0.470579		0.9169	-0.228545
0.918	0.674336		0.918	0.44399		0.918	-0.230346
0.9191	0.649549		0.9191	0.417401		0.9191	-0.232148
0.9202	0.624802		0.9202	0.390876		0.9202	-0.233926
0.9213	0.600236		0.9213	0.364639		0.9213	-0.235597
0.9224	0.575671		0.9224	0.338402		0.9224	-0.237269
0.9235	0.551105		0.9235	0.312165		0.9235	-0.238941
0.9246	0.52654		0.9246	0.285927		0.9246	-0.240612
0.9257	0.501974		0.9257	0.25969		0.9257	-0.242284
0.9268	0.477408		0.9268	0.233453		0.9268	-0.243955
0.9279	0.452843		0.9279	0.207216		0.9279	-0.245627
0.929	0.428277		0.929	0.180979		0.929	-0.247298
0.9301	0.403953		0.9301	0.155004		0.9301	-0.248949
0.9312	0.382047		0.9312	0.131659		0.9312	-0.250387
0.9323	0.36014		0.9323	0.108315		0.9323	-0.251826
0.9334	0.338234		0.9334	0.0849697		0.9334	-0.253264
0.9345	0.316328		0.9345	0.0616249		0.9345	-0.254703
0.9356	0.294421		0.9356	0.0382801		0.9356	-0.256141
0.9367	0.272515		0.9367	0.0149353		0.9367	-0.25758
0.9378	0.250609		0.9378	-0.00840957		0.9378	-0.259018
0.9389	0.228702		0.9389	-0.0317544		0.9389	-0.260457
0.94	0.206796		0.94	-0.0550992		0.94	-0.261895
0.9411	0.189725		0.9411	-0.0732736		0.9411	-0.262999
0.9422	0.172655		0.9422	-0.091448		0.9422	-0.264103
0.9433	0.155585		0.9433	-0.109622		0.9433	-0.265207
0.9444	0.138514		0.9444	-0.127797		0.9444	-0.266311
0.9455	0.121444		0.9455	-0.145971		0.9455	-0.267415
0.9466	0.104373		0.9466	-0.164145		0.9466	-0.268519
0.9477	0.0873027		0.9477	-0.18232		0.9477	-0.269623
0.9488	0.0702323		0.9488	-0.200494		0.9488	-0.270726
0.9499	0.0531618		0.9499	-0.218669		0.9499	-0.27183
0.951	0.0424627		0.951	-0.230109		0.951	-0.272572
0.9521	0.0324007		0.9521	-0.240877		0.9521	-0.273277
0.9532	0.0223387		0.9532	-0.251644		0.9532	-0.273983
0.9543	0.0122767		0.9543	-0.262412		0.9543	-0.274688
0.9554	0.00221473		0.9554	-0.273179		0.9554	-0.275394
0.9565	-0.00784726		0.9565	-0.283947		0.9565	-0.276099
0.9576	-0.0179093		0.9576	-0.294714		0.9576	-0.276805
0.9587	-0.0279712		0.9587	-0.305481		0.9587	-0.27751
0.9598	-0.0380332		0.9598	-0.316249		0.9598	-0.278216
0.9609	-0.0403263		0.9609	-0.318942		0.9609	-0.278616
0.962	-0.040893		0.962	-0.319841		0.962	-0.278948
0.9631	-0.0414597		0.9631	-0.32074		0.9631	-0.279281
0.9642	-0.0420264		0.9642	-0.32164		0.9642	-0.279613
0.9653	-0.042593		0.9653	-0.322539		0.9653	-0.279946
0.9664	-0.0431597		0.9664	-0.323438		0.9664	-0.280278
0.9675	-0.0437264		0.9675	-0.324337		0.9675	-0.28061
0.9686	-0.0442931		0.9686	-0.325236		0.9686	-0.280943
0.9697	-0.0448597		0.9697	-0.326135		0.9697	-0.281275
0.9708	-0.0379995		0.9708	-0.319413		0.9708	-0.281414
0.9719	-0.0283542		0.9719	-0.309833		0.9719	-0.281479
0.973	-0.0187089		0.973	-0.300254		0.973	-0.281545
0.9741	-0.00906354		0.9741	-0.290674		0.9741	-0.28161
0.9752	0.00058179		0.9752	-0.281094		0.9752	-0.281676
0.9763	0.0102271		0.9763	-0.271514		0.9763	-0.281742
0.9774	0.0198724		0.9774	-0.261935		0.9774	-0.281807
0.9785	0.0295178		0.9785	-0.252355		0.9785	-0.281873
0.9796	0.0391631		0.9796	-0.242775		0.9796	-0.281938
0.9807	0.0543521		0.9807	-0.22758		0.9807	-0.281932
0.9818	0.0727089		0.9818	-0.209175		0.9818	-0.281884
0.9829	0.0910657		0.9829	-0.190771		0.9829	-0.281837
0.984	0.109423		0.984	-0.172367		0.984	-0.281789
0.9851	0.127779		0.9851	-0.153962		0.9851	-0.281742
0.9862	0.146136		0.9862	-0.135558		0.9862	-0.281694
0.9873	0.164493		0.9873	-0.117154		0.9873	-0.281647
0.9884	0.18285		0.9884	-0.0987493		0.9884	-0.281599
0.9895	0.201207		0.9895	-0.080345		0.9895	-0.281552
0.9906	0.222378		0.9906	-0.0591599		0.9906	-0.281537
0.9917	0.245893		0.9917	-0.0356575		0.9917	-0.281551
0.9928	0.269409		0.9928	-0.0121552		0.9928	-0.281565
0.9939	0.292925		0.9939	0.0113472		0.9939	-0.281578
0.995	0.316441		0.995	0.0348495		0.995	-0.281592
0.9961	0.339957		0.9961	0.0583518		0.9961	-0.281605
0.9972	0.363473		0.9972	0.0818542		0.9972	-0.281619
0.9983	0.386989		0.9983	0.105357		0.9983	-0.281633
0.9994	0.410505		0.9994	0.128859		0.9994	-0.281646
1.0005	0.434865		1.0005	0.153089		1.0005	-0.281776
1.0016	0.460239		1.0016	0.178194		1.0016	-0.282045
1.0027	0.485613		1.0027	0.203298		1.0027	-0.282315
1.0038	0.510987		1.0038	0.228402		1.0038	-0.282584
1.0049	0.53636		1.0049	0.253507		1.0049	-0.282854
1.006	0.561734		1.006	0.278611		1.006	-0.283123
1.0071	0.587108		1.0071	0.303715		1.0071	-0.283393
1.0082	0.612481		1.0082	0.328819		1.0082	-0.283662
1.0093	0.637855		1.0093	0.353924		1.0093	-0.283931
1.0104	0.663106		1.0104	0.378754		1.0104	-0.284352
1.0115	0.688141		1.0115	0.403103		1.0115	-0.285037
1.0126	0.713175		1.0126	0.427453		1.0126	-0.285722
1.0137	0.73821		1.0137	0.451803		1.0137	-0.286408
1.0148	0.763245		1.0148	0.476153		1.0148	-0.287093
1.0159	0.78828		1.0159	0.500502		1.0159	-0.287778
1.017	0.813315		1.017	0.524852		1.017	-0.288463
1.0181	0.83835		1.0181	0.549202		1.0181	-0.289149
1.0192	0.863385		1.0192	0.573551		1.0192	-0.289834
1.0203	0.887382		1.0203	0.596739		1.0203	-0.290643
1.0214	0.908609		1.0214	0.616829		1.0214	-0.291781
1.0225	0.929836		1.0225	0.636918		1.0225	-0.292918
1.0236	0.951064		1.0236	0.657007		1.0236	-0.294056
1.0247	0.972291		1.0247	0.677096		1.0247	-0.295194
1.0258	0.993518		1.0258	0.697186		1.0258	-0.296332
1.0269	1.01475		1.0269	0.717275		1.0269	-0.29747
1.028	1.03597		1.028	0.737364		1.028	-0.298608
1.0291	1.0572		1.0291	0.757454		1.0291	-0.299746
1.0302	1.07696		1.0302	0.776004		1.0302	-0.300956
1.0313	1.09011		1.0313	0.787629		1.0313	-0.302485
1.0324	1.10327		1.0324	0.799254		1.0324	-0.304013
1.0335	1.11642		1.0335	0.810878		1.0335	-0.305542
1.0346	1.12957		1.0346	0.822503		1.0346	-0.307071
1.0357	1.14273		1.0357	0.834128		1.0357	-0.3086
1.0368	1.15588		1.0368	0.845753		1.0368	-0.310129
1.0379	1.16904		1.0379	0.857378		1.0379	-0.311658
1.039	1.18219		1.039	0.869002		1.039	-0.313187
1.0401	1.19443		1.0401	0.879689		1.0401	-0.314739
1.0412	1.19752		1.0412	0.880997		1.0412	-0.31652
1.0423	1.20061		1.0423	0.882305		1.0423	-0.318301
1.0434	1.2037		1.0434	0.883614		1.0434	-0.320082
1.0445	1.20678		1.0445	0.884922		1.0445	-0.321863
1.0456	1.20987		1.0456	0.88623		1.0456	-0.323644
1.0467	1.21296		1.0467	0.887538		1.0467	-0.325425
1.0478	1.21605		1.0478	0.888846		1.0478	-0.327206
1.0489	1.21914		1.0489	0.890154		1.0489	-0.328987
1.05	1.22223		1.05	0.891462		1.05	-0.330768
1.0511	1.21402		1.0511	0.881397		1.0511	-0.33262
1.0522	1.20581		1.0522	0.871333		1.0522	-0.334473
1.0533	1.19759		1.0533	0.861269		1.0533	-0.336325
1.0544	1.18938		1.0544	0.851204		1.0544	-0.338178
1.0555	1.18117		1.0555	0.84114		1.0555	-0.34003
1.0566	1.17296		1.0566	0.831075		1.0566	-0.341882
1.0577	1.16475		1.0577	0.821011		1.0577	-0.343735
1.0588	1.15653		1.0588	0.810946		1.0588	-0.345587
1.0599	1.14832		1.0599	0.800882		1.0599	-0.34744
1.061	1.13055		1.061	0.781306		1.061	-0.349248
1.0621	1.11183		1.0621	0.760779		1.0621	-0.351052
1.0632	1.09311		1.0632	0.740252		1.0632	-0.352857
1.0643	1.07439		1.0643	0.719725		1.0643	-0.354661
1.0654	1.05566		1.0654	0.699198		1.0654	-0.356465
1.0665	1.03694		1.0665	0.67867		1.0665	-0.358269
1.0676	1.01822		1.0676	0.658143		1.0676	-0.360073
1.0687	0.999494		1.0687	0.637616		1.0687	-0.361877
1.0698	0.980771		1.0698	0.617089		1.0698	-0.363682
1.0709	0.955784		1.0709	0.590419		1.0709	-0.365366
1.072	0.929406		1.072	0.562383		1.072	-0.367023
1.0731	0.903028		1.0731	0.534348		1.0731	-0.36868
1.0742	0.87665		1.0742	0.506312		1.0742	-0.370338
1.0753	0.850272		1.0753	0.478277		1.0753	-0.371995
1.0764	0.823893		1.0764	0.450241		1.0764	-0.373652
1.0775	0.797515		1.0775	0.422206		1.0775	-0.375309
1.0786	0.771137		1.0786	0.39417		1.0786	-0.376967
1.0797	0.744759		1.0797	0.366135		1.0797	-0.378624
1.0808	0.714282		1.0808	0.334141		1.0808	-0.380141
1.0819	0.682267		1.0819	0.300662		1.0819	-0.381605
1.083	0.650253		1.083	0.267184		1.083	-0.383069
1.0841	0.618238		1.0841	0.233705		1.0841	-0.384533
1.0852	0.586224		1.0852	0.200226		1.0852	-0.385997
1.0863	0.554209		1.0863	0.166748		1.0863	-0.387461
1.0874	0.522195		1.0874	0.133269		1.0874	-0.388926
1.0885	0.490181		1.0885	0.0997908		1.0885	-0.39039
1.0896	0.458166		1.0896	0.0663122		1.0896	-0.391854
1.0907	0.424775		1.0907	0.031611		1.0907	-0.393164
1.0918	0.390597		1.0918	-0.00378878		1.0918	-0.394386
1.0929	0.356419		1.0929	-0.0391886		1.0929	-0.395608
1.094	0.322241		1.094	-0.0745884		1.094	-0.39683
1.0951	0.288063		1.0951	-0.109988		1.0951	-0.398051
1.0962	0.253885		1.0962	-0.145388		1.0962	-0.399273
1.0973	0.219707		1.0973	-0.180788		1.0973	-0.400495
1.0984	0.185529		1.0984	-0.216188		1.0984	-0.401717
1.0995	0.151351		1.0995	-0.251588		1.0995	-0.402939
1.1006	0.118386		1.1006	-0.285614		1.1006	-0.404
1.1017	0.0864318		1.1017	-0.318495		1.1017	-0.404927
1.1028	0.0544774		1.1028	-0.351377		1.1028	-0.405854
1.1039	0.0225229		1.1039	-0.384258		1.1039	-0.406781
1.105	-0.00943158		1.105	-0.41714		1.105	-0.407708
1.1061	-0.0413861		1.1061	-0.450021		1.1061	-0.408635
1.1072	-0.0733405		1.1072	-0.482903		1.1072	-0.409562
1.1083	-0.105295		1.1083	-0.515784		1.1083	-0.410489
1.1094	-0.137249		1.1094	-0.548666		1.1094	-0.411416
1.1105	-0.166163		1.1105	-0.578345		1.1105	-0.412182
1.1116	-0.191428		1.1116	-0.604182		1.1116	-0.412754
1.1127	-0.216693		1.1127	-0.63002		1.1127	-0.413327
1.1138	-0.241957		1.1138	-0.655857		1.1138	-0.413899
1.1149	-0.267222		1.1149	-0.681694		1.1149	-0.414472
1.116	-0.292487		1.116	-0.707531		1.116	-0.415044
1.1171	-0.317752		1.1171	-0.733369		1.1171	-0.415617
1.1182	-0.343017		1.1182	-0.759206		1.1182	-0.416189
1.1193	-0.368281		1.1193	-0.785043		1.1193	-0.416762
1.1204	-0.390106		1.1204	-0.807288		1.1204	-0.417183
1.1215	-0.405909		1.1215	-0.823248		1.1215	-0.417338
1.1226	-0.421713		1.1226	-0.839207		1.1226	-0.417494
1.1237	-0.437516		1.1237	-0.855166		1.1237	-0.41765
1.1248	-0.45332		1.1248	-0.871126		1.1248	-0.417806
1.1259	-0.469123		1.1259	-0.887085		1.1259	-0.417961
1.127	-0.484927		1.127	-0.903044		1.127	-0.418117
1.1281	-0.500731		1.1281	-0.919003		1.1281	-0.418273
1.1292	-0.516534		1.1292	-0.934963		1.1292	-0.418429
1.1303	-0.529422		1.1303	-0.947887		1.1303	-0.418465
1.1314	-0.534535		1.1314	-0.952717		1.1314	-0.418182
1.1325	-0.539648		1.1325	-0.957547		1.1325	-0.417899
1.1336	-0.54476		1.1336	-0.962377		1.1336	-0.417616
1.1347	-0.549873		1.1347	-0.967207		1.1347	-0.417334
1.1358	-0.554986		1.1358	-0.972037		1.1358	-0.417051
1.1369	-0.560099		1.1369	-0.976867		1.1369	-0.416768
1.138	-0.565211		1.138	-0.981697		1.138	-0.416485
1.1391	-0.570324		1.1391	-0.986527		1.1391	-0.416203
1.1402	-0.573464		1.1402	-0.989324		1.1402	-0.415861
1.1413	-0.567723		1.1413	-0.982976		1.1413	-0.415253
1.1424	-0.561982		1.1424	-0.976628		1.1424	-0.414645
1.1435	-0.556242		1.1435	-0.970279		1.1435	-0.414037
1.1446	-0.550501		1.1446	-0.963931		1.1446	-0.41343
1.1457	-0.544761		1.1457	-0.957583		1.1457	-0.412822
1.1468	-0.53902		1.1468	-0.951234		1.1468	-0.412214
1.1479	-0.533279		1.1479	-0.944886		1.1479	-0.411607
1.149	-0.527539		1.149	-0.938538		1.149	-0.410999
1.1501	-0.520854		1.1501	-0.931238		1.1501	-0.410385
1.1512	-0.504726		1.1512	-0.914431		1.1512	-0.409704
1.1523	-0.488599		1.1523	-0.897623		1.1523	-0.409024
1.1534	-0.472471		1.1534	-0.880815		1.1534	-0.408344
1.1545	-0.456344		1.1545	-0.864008		1.1545	-0.407664
1.1556	-0.440216		1.1556	-0.8472		1.1556	-0.406984
1.1567	-0.424089		1.1567	-0.830392		1.1567	-0.406303
1.1578	-0.407961		1.1578	-0.813585		1.1578	-0.405623
1.1589	-0.391834		1.1589	-0.796777		1.1589	-0.404943
1.16	-0.375706		1.16	-0.779969		1.16	-0.404263
1.1611	-0.350862		1.1611	-0.754663		1.1611	-0.403801
1.1622	-0.326017		1.1622	-0.729356		1.1622	-0.40334
1.1633	-0.301172		1.1633	-0.70405		1.1633	-0.402878
1.1644	-0.276327		1.1644	-0.678743		1.1644	-0.402417
1.1655	-0.251482		1.1655	-0.653437		1.1655	-0.401955
1.1666	-0.226637		1.1666	-0.62813		1.1666	-0.401494
1.1677	-0.201792		1.1677	-0.602824		1.1677	-0.401032
1.1688	-0.176947		1.1688	-0.577517		1.1688	-0.40057
1.1699	-0.152102		1.1699	-0.552211		1.1699	-0.400109
1.171	-0.123074		1.171	-0.523129		1.171	-0.400056
1.1721	-0.0936271		1.1721	-0.493671		1.1721	-0.400043
1.1732	-0.0641805		1.1732	-0.464212		1.1732	-0.400031
1.1743	-0.0347339		1.1743	-0.434753		1.1743	-0.400019
1.1754	-0.00528737		1.1754	-0.405294		1.1754	-0.400006
1.1765	0.0241592		1.1765	-0.375835		1.1765	-0.399994
1.1776	0.0536058		1.1776	-0.346376		1.1776	-0.399982
1.1787	0.0830524		1.1787	-0.316917		1.1787	-0.399969
1.1798	0.112499		1.1798	-0.287458		1.1798	-0.399957
1.1809	0.141724		1.1809	-0.258674		1.1809	-0.400398
1.182	0.1709		1.182	-0.230041		1.182	-0.400941
1.1831	0.200076		1.1831	-0.201408		1.1831	-0.401483
1.1842	0.229252		1.1842	-0.172774		1.1842	-0.402026
1.1853	0.258428		1.1853	-0.144141		1.1853	-0.402568
1.1864	0.287603		1.1864	-0.115507		1.1864	-0.403111
1.1875	0.316779		1.1875	-0.0868737		1.1875	-0.403653
1.1886	0.345955		1.1886	-0.0582403		1.1886	-0.404195
1.1897	0.375131		1.1897	-0.0296068		1.1897	-0.404738
1.1908	0.400908		1.1908	-0.00475828		1.1908	-0.405666
1.1919	0.425411		1.1919	0.0186709		1.1919	-0.40674
1.193	0.449913		1.193	0.0421001		1.193	-0.407813
1.1941	0.474416		1.1941	0.0655294		1.1941	-0.408886
1.1952	0.498918		1.1952	0.0889586		1.1952	-0.40996
1.1963	0.523421		1.1963	0.112388		1.1963	-0.411033
1.1974	0.547923		1.1974	0.135817		1.1974	-0.412106
1.1985	0.572426		1.1985	0.159246		1.1985	-0.41318
[truncated: 3,455 more rows]

## Sheet: PanelB
Frequency (THz)	Simulated EKE + IKE (nrad/THz)		Frequency (THz)	Simulated total response (nrad/THz)		Frequency (THz)	Simulated $\mu_{ph}$ (nrad/THz)
0	0.376812		0	0.169501		0	0.546314
0.0909	0.384886		0.0909	0.308277		0.0909	0.508688
0.1818	0.399557		0.1818	0.46032		0.1818	0.426471
0.2727	0.424395		0.2727	0.551718		0.2727	0.354683
0.3636	0.440666		0.3636	0.59437		0.3636	0.300805
0.4545	0.408589		0.4545	0.558931		0.4545	0.239387
0.5454	0.342706		0.5454	0.468373		0.5454	0.177401
0.6363	0.281365		0.6363	0.385749		0.6363	0.136553
0.7272	0.234052		0.7272	0.326475		0.7272	0.110372
0.8181	0.200672		0.8181	0.278949		0.8181	0.0859187
0.909	0.178855		0.909	0.238311		0.909	0.0618698
0.9999	0.172242		0.9999	0.211283		0.9999	0.0398857
1.0908	0.176004		1.0908	0.198594		1.0908	0.0242353
1.1817	0.163591		1.1817	0.174096		1.1817	0.0133631
1.2726	0.128738		1.2726	0.129606		1.2726	0.00224318
1.3635	0.0931163		1.3635	0.0869389		1.3635	0.00771276
1.4544	0.0733678		1.4544	0.0625737		1.4544	0.0135867
1.5453	0.0584354		1.5453	0.0456037		1.5453	0.0165022
1.6362	0.039406		1.6362	0.026112		1.6362	0.0163065
1.7271	0.0233202		1.7271	0.0106018		1.7271	0.0131978
1.818	0.0149204		1.818	0.00554971		1.818	0.0098309
1.9089	0.00953855		1.9089	0.00500535		1.9089	0.00803381
1.9998	0.00607041		1.9998	0.00663608		1.9998	0.00661448
2.0907	0.003591		2.0907	0.00513492		2.0907	0.00499081
2.1816	0.00282763		2.1816	0.00144665		2.1816	0.0037635
2.2725	0.00463715		2.2725	0.00117953		2.2725	0.00345781
2.3634	0.00731501		2.3634	0.00469262		2.3634	0.00303435
2.4543	0.00938561		2.4543	0.00836779		2.4543	0.00191368
2.5452	0.0078898		2.5452	0.00777251		2.5452	0.000538455
2.6361	0.00293536		2.6361	0.00299976		2.6361	0.0003882
2.727	0.00341879		2.727	0.00380479		2.727	0.000527502
2.8179	0.00649094		2.8179	0.00660657		2.8179	0.000375008
2.9088	0.00540345		2.9088	0.00547728		2.9088	0.000147297
2.9997	0.00222478		2.9997	0.00246264		2.9997	0.000385626
3.0906	0.00114045		3.0906	0.00203966		3.0906	0.000956968
3.1815	0.00305219		3.1815	0.00339014		3.1815	0.00116256
3.2724	0.00593432		3.2724	0.00602084		3.2724	0.000772465
3.3633	0.00910421		3.3633	0.00894949		3.3633	0.000593534
3.4542	0.0114361		3.4542	0.0114405		3.4542	0.000474528
3.5451	0.01363		3.5451	0.0135411		3.5451	0.000158173
3.636	0.0192205		3.636	0.0190912		3.636	0.000317911
3.7269	0.0237497		3.7269	0.0237668		3.7269	4.98982e-05
3.8178	0.0263752		3.8178	0.0259504		3.8178	0.000505531
3.9087	0.0276159		3.9087	0.0269997		3.9087	0.000649793
3.9996	0.0309169		3.9996	0.0297668		3.9996	0.00116911
4.0905	0.0372121		4.0905	0.0356761		4.0905	0.00157951
4.1814	0.0372646		4.1814	0.0359159		4.1814	0.00145561
4.2723	0.0331127		4.2723	0.0319068		4.2723	0.00136765
4.3632	0.0314407		4.3632	0.0304927		4.3632	0.00114079
4.4541	0.0348183		4.4541	0.0334388		4.4541	0.00156493
4.545	0.0363663		4.545	0.034942		4.545	0.00208731
4.6359	0.0279153		4.6359	0.0274369		4.6359	0.0016795
4.7268	0.0172243		4.7268	0.0173716		4.7268	0.000584551
4.8177	0.00762743		4.8177	0.00674758		4.8177	0.00104997
4.9086	0.0272181		4.9086	0.0290071		4.9086	0.0029791
4.9995	0.057479		4.9995	0.0613092		4.9995	0.00418889
5.0904	0.0877244		5.0904	0.0915807		5.0904	0.00386127
5.1813	0.126387		5.1813	0.129175		5.1813	0.00278899
5.2722	0.200991		5.2722	0.203822		5.2722	0.00325011
5.3631	0.297808		5.3631	0.301561		5.3631	0.00531636
5.454	0.357153		5.454	0.361777		5.454	0.00728675
5.5449	0.372349		5.5449	0.377806		5.5449	0.00838669
5.6358	0.418181		5.6358	0.424423		5.6358	0.0090006
5.7267	0.489966		5.7267	0.495765		5.7267	0.009086
5.8176	0.500701		5.8176	0.504279		5.8176	0.0082788
5.9085	0.438902		5.9085	0.439636		5.9085	0.00788165
5.9994	0.360988		5.9994	0.360002		5.9994	0.00837154
6.0903	0.292369		6.0903	0.29051		6.0903	0.00813221
6.1812	0.215076		6.1812	0.212156		6.1812	0.0069531
6.2721	0.135317		6.2721	0.131634		6.2721	0.00572392
6.363	0.0803167		6.363	0.0763165		6.363	0.00516919
6.4539	0.0554352		6.4539	0.0511949		6.4539	0.00573412
6.5448	0.0459935		6.5448	0.0425902		6.5448	0.00616953
6.6357	0.041118		6.6357	0.0383355		6.6357	0.00545541
6.7266	0.0317524		6.7266	0.0280154		6.7266	0.00470469
6.8175	0.0193072		6.8175	0.0141716		6.8175	0.00521469
6.9084	0.0102855		6.9084	0.0050274		6.9084	0.00581484
6.9993	0.00940683		6.9993	0.0095919		6.9993	0.00573611
7.0902	0.0157485		7.0902	0.0181987		7.0902	0.00530478
7.1811	0.0219841		7.1811	0.0249004		7.1811	0.00488437
7.272	0.0276297		7.272	0.0304432		7.272	0.00450306
7.3629	0.0314959		7.3629	0.0339996		7.3629	0.00392144
7.4538	0.0304187		7.4538	0.0324172		7.4538	0.00303188
7.5447	0.0261264		7.5447	0.0276574		7.5447	0.00219467
7.6356	0.0227676		7.6356	0.0240954		7.6356	0.00177324
7.7265	0.0191259		7.7265	0.0202472		7.7265	0.00143493
7.8174	0.0134097		7.8174	0.0141657		7.8174	0.000885096
7.9083	0.00822053		7.9083	0.00869087		7.9083	0.000471741
7.9992	0.00613785		7.9992	0.0065108		7.9992	0.000565176
8.0901	0.00655649		8.0901	0.00663898		8.0901	0.00064817
8.181	0.00731639		8.181	0.00700673		8.181	0.000645036
8.2719	0.00632903		8.2719	0.00588485		8.2719	0.000621915
8.3628	0.00415039		8.3628	0.00397266		8.3628	0.000467505
8.4537	0.00300861		8.4537	0.00319201		8.4537	0.00026742
8.5446	0.00248698		8.5446	0.00273105		8.5446	0.000248015
8.6355	0.00239604		8.6355	0.00262121		8.6355	0.00022628
8.7264	0.00240652		8.7264	0.00248688		8.7264	0.000103152
8.8173	0.00266469		8.8173	0.00272977		8.8173	0.000168995
8.9082	0.00349378		8.9082	0.00356432		8.9082	0.000115025
8.9991	0.00316288		8.9991	0.00312164		8.9991	4.45448e-05
9.09	0.00199775		9.09	0.00192874		9.09	0.000109965
9.1809	0.00143779		9.1809	0.00145353		9.1809	6.20117e-05
9.2718	0.000622347		9.2718	0.000639132		9.2718	5.98539e-05
9.3627	0.00160796		9.3627	0.00171959		9.3627	0.000112252
9.4536	0.00216997		9.4536	0.00218272		9.4536	1.44834e-05
9.5445	0.00166281		9.5445	0.00157669		9.5445	0.000102901
9.6354	0.0015161		9.6354	0.00152172		9.6354	9.40727e-05
9.7263	0.00202388		9.7263	0.00205142		9.7263	2.78105e-05
9.8172	0.00201985		9.8172	0.00196682		9.8172	5.48429e-05
9.9081	0.00160272		9.9081	0.00153299		9.9081	9.74705e-05
9.999	0.00149929		9.999	0.00152995		9.999	5.78515e-05

## Sheet: PanelC
Temperature (K)	Simulated $\mu_{ph}$ ($\mu_N$/u.c.)		Temperature (K)	Measured $\mu$ ($\mu_B$/u.c.)	Measured $\mu$ error ($\mu_B$/u.c.)
160	0.009		160	0.0463568	0.00318838
180	0.011		180	0.090689	0.00580273
200	0.0114		200	0.0791649	0.00445918
220	0.0126		220	0.100434	0.0131857
240	0.0142		240	0.107011	0.0128037
260	0.0148		260	0.121695	0.0126692
280	0.0154		280	0.1724	0.0120339
300	0.015		300	0.154036	0.0145964
320	0.014		320	0.157693	0.014575
340	0.0122		340	0.114217	0.0130269
360	0.0109		360	0.107023	0.0134913
375	0.01		375	0.0599456	0.00542778
