# Supplementary material for: Terahertz electric-field-driven dynamical multiferroicity in SrTiO3
Source: Nature. 2024 Apr 10;628(8008):534–9. doi: 10.1038/s41586-024-07175-9 (PMC11023939; doi:10.1038/s41586-024-07175-9)
Supplement: Supplementary file 5 — Source Data Extended Data Fig. 1 [file 41586_2024_7175_MOESM5_ESM.xlsx]

## Sheet: PanelA
Time (ps)	Kerr rotation RCP ($\mu$rad)
0	4.91956
0.020014	5.57061
0.040028	2.48917
0.060042	-0.995658
0.080055	-0.594825
0.100069	0.566754
0.120083	-0.571842
0.140097	-5.58851
0.160111	8.43759
0.180125	-1.2382
0.200139	4.08224
0.220153	4.80219
0.240167	6.81645
0.260181	-1.45263
0.280194	-2.06281
0.300208	-3.14785
0.320222	-4.48557
0.340236	1.82281
0.36025	0.725044
0.380264	4.13329
0.400278	4.35031
0.420292	-0.423772
0.440306	-0.696974
0.46032	8.04956
0.480333	-2.7189
0.500347	0.597412
0.520361	-4.00307
0.540375	-5.12127
0.560389	-0.0893421
0.580403	1.97088
0.600417	0.18636
0.620431	-0.525921
0.640445	-7.33215
0.660459	-3.82689
0.680472	2.02965
0.700486	-0.142939
0.7205	1.79732
0.740514	-0.204254
0.760528	2.55298
0.780542	1.43732
0.800556	-3.71206
0.82057	2.27469
0.840584	-1.09268
0.860598	5.28974
0.880611	-0.171053
0.900625	-1.68241
0.920639	1.39649
0.940653	5.07281
0.960667	7.17386
0.980681	2.40491
1.00069	-1.23561
1.02071	0.24
1.04072	4.30434
1.06074	-2.27469
1.08075	-0.758246
1.10076	1.63899
1.12078	4.28136
1.14079	6.97728
1.16081	14.7026
1.18082	12.7956
1.20083	4.96553
1.22085	6.01482
1.24086	7.54404
1.26088	11.1846
1.28089	15.7264
1.3009	30.0537
1.32092	33.0687
1.34093	37.493
1.36095	39.2495
1.38096	35.1418
1.40097	23.8321
1.42099	13.7682
1.441	7.50325
1.46101	12.8594
1.48103	19.9337
1.50104	29.9924
1.52106	38.6088
1.54107	35.443
1.56108	24.381
1.5811	13.4516
1.60111	6.08632
1.62113	16.8472
1.64114	28.7261
1.66115	48.0089
1.68117	66.5281
1.70118	72.4638
1.7212	49.6172
1.74121	25.2567
1.76122	3.69417
1.78124	-3.89588
1.80125	4.6439
1.82126	15.157
1.84128	27.9475
1.86129	35.877
1.88131	12.4662
1.90132	-6.28544
1.92133	-21.2995
1.94135	-24.981
1.96136	-7.17132
1.98138	14.4984
2.00139	29.3899
2.0214	33.5385
2.04142	34.0286
2.06143	13.7785
2.08144	-16.4616
2.10146	-26.5255
2.12147	-27.3731
2.14149	-19.441
2.1615	-9.78557
2.18152	-4.67197
2.20153	-7.21474
2.22154	-8.21553
2.24156	-35.8591
2.26157	-48.5782
2.28158	-52.9821
2.3016	-31.7004
2.32161	-18.8257
2.34163	6.13991
2.36164	18.1721
2.38165	8.14912
2.40167	3.3393
2.42168	-12.1062
2.4417	-20.4162
2.46171	-19.4996
2.48172	-4.25838
2.50174	0.280789
2.52175	1.65689
2.54176	-9.16518
2.56178	-17.7407
2.58179	-22.6092
2.60181	-13.9112
2.62182	-14.7868
2.64183	1.01096
2.66185	17.4803
2.68186	21.1259
2.70188	15.4124
2.72189	5.51956
2.7419	6.15781
2.76192	-2.27728
2.78193	-2.03469
2.80195	3.41846
2.82196	11.7871
2.84197	5.58338
2.86199	4.09241
2.882	-3.37759
2.90202	-14.8099
2.92203	-11.2254
2.94204	-12.9666
2.96206	-10.194
2.98207	-6.53566
3.00209	2.09346
3.0221	6.78583
3.04211	4.14092
3.06213	7.00535
3.08214	8.30991
3.10215	-3.03553
3.12217	-4.64132
3.14218	0.467193
3.1622	3.02018
3.18221	3.08658
3.20222	-2.47382
3.22224	-11.9352
3.24225	-12.742
3.26227	-13.4899
3.28228	-3.94689
3.30229	0.17614
3.32231	3.71969
3.34232	12.5096
3.36233	10.1864
3.38235	4.5775
3.40236	-0.329342
3.42238	-4.47281
3.44239	-3.84224
3.4624	-0.214474
3.48242	0.0433772
3.50243	2.74702
3.52245	0.921623
3.54246	-5.58592
3.56247	-5.86167
3.58249	-14.5111
3.6025	-10.0741
3.62252	2.68575
3.64253	2.30276
3.66254	3.47206
3.68256	8.97886
3.70257	4.1486
3.72259	-0.719912
3.7426	1.66961
3.76261	1.08504
3.78263	6.18842
3.80264	2.3564
3.82266	0.308904
3.84267	-6.39013
3.86268	2.13684
3.8827	-2.67553
3.90271	-3.17592
3.92272	-6.59689
3.94274	-2.09601
3.96275	-1.24842
3.98277	-3.05851
4.00278	-2.70105
4.02279	-7.00794
4.04281	-3.06868
4.06282	-3.94947
4.08284	-0.781228
4.10285	-0.942061
4.12286	-0.211886
4.14288	-0.855263
4.16289	-9.88518
4.1829	-2.82101
4.20292	-1.58794
4.22293	-6.76289
4.24295	-4.30943
4.26296	-2.90018
4.28297	1.0518
4.30299	4.78175
4.323	-1.59307
4.34302	2.20066
4.36303	-2.35895
4.38304	-4.63618
4.40306	-2.05004
4.42307	-6.40035
4.44309	5.9893
4.4631	1.90961
4.48311	-1.54202
4.50313	-0.107237
4.52314	-2.29004
4.54315	-3.89075
4.56317	-10.1354
4.58318	-4.39877
4.6032	-1.70794
4.62321	2.13684
4.64323	-1.6186
4.66324	-2.70873
4.68325	1.70281
4.70327	-1.02373
4.72328	1.42715
4.74329	4.49838
4.76331	2.46618
4.78332	0.939474
4.80334	-5.11618
4.82335	-8.25382
4.84336	-3.43886
4.86338	1.05693
4.88339	2.73934
4.90341	3.41588
4.92342	3.69675
4.94343	-2.73421
4.96345	1.93259
4.98346	-6.25224
5.00347	-2.25939
5.02349	-1.50627
5.0435	4.87877
5.06352	6.0557
5.08353	3.62781
5.10354	-0.896096
5.12356	1.60579
5.14357	-3.74522
5.16359	0.781228
5.1836	-0.14807
5.20361	-2.1011
5.22363	0.704649
5.24364	-2.27728
5.26366	2.7036
5.28367	-2.86697
5.30368	5.26167
5.3237	1.27136
5.34371	4.59794
5.36373	4.05671
5.38374	-4.51877
5.40375	1.3582
5.42377	-4.96553
5.44378	-1.21263
5.4638	-2.89509
5.48381	1.33522
5.50382	-4.02096
5.52384	0.640789
5.54385	1.2714
5.56386	-5.49658
5.58388	3.97241
5.60389	5.38167
5.62391	0.21443
5.64392	0.607588
5.66393	0.0459649
5.68395	-0.337018
5.70396	-6.22417
5.72398	-5.70846
5.74399	4.57496
5.764	1.52671
5.78402	1.49864
5.80403	-3.62268
5.82404	0.127632
5.84406	-5.07026
5.86407	-7.62061
5.88409	-6.51263
5.9041	1.07737
5.92411	0.663772
5.94413	-1.96325
5.96414	-0.395702
5.98416	2.87724

## Sheet: PanelB
Time (ps)	Kerr rotation LCP ($\mu$rad)
0	-0.165921
0.020014	-0.896096
0.040028	4.61325
0.060042	7.07943
0.080055	1.76921
0.100069	-5.48636
0.120083	-2.90785
0.140097	6.52794
0.160111	-1.74877
0.180125	0.551447
0.200139	2.90018
0.220153	6.76794
0.240167	5.59868
0.260181	1.3786
0.280194	0.270614
0.300208	-1.09013
0.320222	-5.10596
0.340236	-0.523377
0.36025	3.75544
0.380264	4.2686
0.400278	2.57338
0.420292	-5.17237
0.440306	-1.55987
0.46032	-5.89991
0.480333	-0.559123
0.500347	-1.12842
0.520361	-1.48842
0.540375	-2.13684
0.560389	-2.92825
0.580403	-1.38882
0.600417	-0.301228
0.620431	1.52158
0.640445	0.122544
0.660459	-6.45395
0.680472	-1.03395
0.700486	-4.80728
0.7205	-2.50193
0.740514	-4.01075
0.760528	-0.395702
0.780542	-4.23539
0.800556	-0.605044
0.82057	5.01154
0.840584	2.87974
0.860598	3.69417
0.880611	-3.52057
0.900625	-4.84298
0.920639	-1.46794
0.940653	1.88408
0.960667	-1.40667
0.980681	-3.26018
1.00069	-0.776096
1.02071	-2.41004
1.04072	-1.03395
1.06074	-6.34158
1.08075	-9.51754
1.10076	-19.155
1.12078	-13.1147
1.14079	-8.66737
1.16081	-13.3546
1.18082	-12.4764
1.20083	-8.41206
1.22085	0.959956
1.24086	-0.783772
1.26088	-3.66351
1.28089	0.620351
1.3009	-12.8007
1.32092	-15.517
1.34093	-15.517
1.36095	-19.7958
1.38096	-17.7177
1.40097	-12.4943
1.42099	-6.95175
1.441	-12.0169
1.46101	-20.817
1.48103	-41.4017
1.50104	-43.8603
1.52106	-48.739
1.54107	-54.9682
1.56108	-35.4736
1.5811	-29.8725
1.60111	-19.589
1.62113	-8.68013
1.64114	-9.05289
1.66115	-19.3695
1.68117	-33.5411
1.70118	-25.3664
1.7212	-18.4963
1.74121	2.74189
1.76122	15.6753
1.78124	20.5336
1.80125	0.8425
1.82126	-28.2947
1.84128	-43.2246
1.86129	-51.2996
1.88131	-34.0133
1.90132	-15.7008
1.92133	15.2566
1.94135	29.9337
1.96136	34.5367
1.98138	19.1653
2.00139	5.10851
2.0214	-4.54175
2.04142	-7.20706
2.06143	15.4557
2.08144	42.6375
2.10146	61.9225
2.12147	61.5651
2.14149	49.1705
2.1615	12.2671
2.18152	-2.88232
2.20153	-13.5027
2.22154	-0.709737
2.24156	22.2901
2.26157	38.3023
2.28158	58.1288
2.3016	47.1229
2.32161	37.4063
2.34163	15.803
2.36164	12.5249
2.38165	25.5834
2.40167	41.3507
2.42168	58.1289
2.4417	58.2667
2.46171	46.0201
2.48172	12.5964
2.50174	-2.89763
2.52175	-15.9893
2.54176	-8.09553
2.56178	-0.0229825
2.58179	14.5367
2.60181	14.6184
2.62182	13.5053
2.64183	3.08399
2.66185	2.09855
2.68186	-1.82539
2.70188	3.41333
2.72189	12.5657
2.7419	13.73
2.76192	17.4777
2.78193	9.59662
2.80195	5.54509
2.82196	0.778684
2.84197	-6.35947
2.86199	-8.70316
2.882	-3.975
2.90202	8.64443
2.92203	10.4314
2.94204	6.32373
2.96206	6.55096
2.98207	8.95838
3.00209	8.23079
3.0221	3.78096
3.04211	6.18842
3.06213	11.9633
3.08214	18.8895
3.10215	22.9309
3.12217	18.1593
3.14218	5.54
3.1622	-6.83947
3.18221	4.75364
3.20222	-2.67807
3.22224	1.37351
3.24225	3.24996
3.26227	7.90917
3.28228	2.31811
3.30229	8.47846
3.32231	-8.15934
3.34232	2.84404
3.36233	6.93136
3.38235	7.72785
3.40236	14.2533
3.42238	6.08118
3.44239	2.35386
3.4624	-0.673991
3.48242	-1.23311
3.50243	-3.86522
3.52245	-4.10776
3.54246	-1.75899
3.56247	2.29513
3.58249	1.01355
3.6025	-0.449298
3.62252	0.0970175
3.64253	-1.62882
3.66254	-3.47715
3.68256	-0.648465
3.70257	2.14197
3.72259	4.30434
3.7426	7.66408
3.76261	12.0475
3.78263	7.4675
3.80264	-0.875658
3.82266	-1.57518
3.84267	-9.07329
3.86268	-8.1925
3.8827	-0.24
3.90271	-0.635702
3.92272	13.5946
3.94274	3.18101
3.96275	-1.51904
3.98277	1.23566
4.00278	-3.31377
4.02279	2.11386
4.04281	2.87211
4.06282	3.12996
4.08284	13.3521
4.10285	12.7904
4.12286	4.84303
4.14288	2.50706
4.16289	0.257851
4.1829	-0.673991
4.20292	-2.67044
4.22293	-5.5425
4.24295	0.206798
4.26296	4.9068
4.28297	3.12228
4.30299	7.77636
4.323	0.00258772
4.34302	-3.83969
4.36303	4.95276
4.38304	3.57417
4.40306	6.4718
4.42307	-7.41895
4.44309	-4.08219
4.4631	-2.42281
4.48311	-3.03294
4.50313	-0.919035
4.52314	-1.13096
4.54315	5.82338
4.56317	3.79373
4.58318	0.684167
4.6032	-1.60838
4.62321	1.78706
4.64323	-0.173596
4.66324	-0.326754
4.68325	8.98904
4.70327	-0.878246
4.72328	2.60404
4.74329	3.05333
4.76331	-0.944605
4.78332	-3.615
4.80334	-2.38961
4.82335	-0.423772
4.84336	-0.0459211
4.86338	5.60382
4.88339	-1.51904
4.90341	-1.98368
4.92342	0.786316
4.94343	0.949693
4.96345	-2.07811
4.98346	-3.79373
5.00347	-0.985439
5.02349	2.45851
5.0435	-0.712281
5.06352	-1.06969
5.08353	-0.684167
5.10354	3.68395
5.12356	-0.224649
5.14357	5.91781
5.16359	5.28978
5.1836	-0.0816667
5.20361	2.60404
5.22363	2.2032
5.24364	-0.740351
5.26366	-2.96658
5.28367	2.96912
5.30368	5.33066
5.3237	-1.69776
5.34371	3.03294
5.36373	-0.845
5.38374	-0.413553
5.40375	1.96579
5.42377	6.85728
5.44378	-1.83048
5.4638	1.71307
5.48381	1.57776
5.50382	7.43175
5.52384	0.490175
5.54385	-0.852675
5.56386	4.64899
5.58388	3.43118
5.60389	3.28061
5.62391	5.61658
5.64392	6.00719
5.66393	6.33904
5.68395	8.73373
5.70396	2.82105
5.72398	1.01864
5.74399	-2.65509
5.764	-1.62114
5.78402	0.965
5.80403	-5.70333
5.82404	-4.5264
5.84406	-3.02531
5.86407	-5.59105
5.88409	-3.66864
5.9041	-1.0825
5.92411	0.4825
5.94413	2.33855
5.96414	-0.227193
5.98416	-8.08531

## Sheet: PanelC
Time (ps)	Kerr rotation $\dfrac{1}{2}$(RCP-LCP) ($\mu$rad)
0	2.54274
0.020014	3.23336
0.040028	-1.06204
0.060042	-4.03754
0.080055	-1.18202
0.100069	3.02656
0.120083	1.168
0.140097	-6.05822
0.160111	5.09318
0.180125	-0.894825
0.200139	0.591031
0.220153	-0.982873
0.240167	0.608882
0.260181	-1.41561
0.280194	-1.16671
0.300208	-1.02886
0.320222	0.310197
0.340236	1.17309
0.36025	-1.5152
0.380264	-0.0676535
0.400278	0.888465
0.420292	2.3743
0.440306	0.431447
0.46032	6.97474
0.480333	-1.07989
0.500347	0.862917
0.520361	-1.25732
0.540375	-1.49221
0.560389	1.41945
0.580403	1.67985
0.600417	0.243794
0.620431	-1.02375
0.640445	-3.72735
0.660459	1.31353
0.680472	1.5318
0.700486	2.33217
0.7205	2.14963
0.740514	1.90325
0.760528	1.47434
0.780542	2.83636
0.800556	-1.55351
0.82057	-1.36842
0.840584	-1.98621
0.860598	0.797785
0.880611	1.67476
0.900625	1.58029
0.920639	1.43221
0.940653	1.59436
0.960667	4.29026
0.980681	2.83254
1.00069	-0.229759
1.02071	1.32502
1.04072	2.66914
1.06074	2.03344
1.08075	4.37965
1.10076	10.397
1.12078	8.69803
1.14079	7.82232
1.16081	14.0286
1.18082	12.636
1.20083	6.68879
1.22085	2.52743
1.24086	4.1639
1.26088	7.42406
1.28089	7.553
1.3009	21.4272
1.32092	24.2929
1.34093	26.505
1.36095	29.5227
1.38096	26.4297
1.40097	18.1632
1.42099	10.36
1.441	9.76007
1.46101	16.8382
1.48103	30.6677
1.50104	36.9264
1.52106	43.6739
1.54107	45.2056
1.56108	29.9273
1.5811	21.662
1.60111	12.8377
1.62113	12.7637
1.64114	18.8895
1.66115	33.6892
1.68117	50.0346
1.70118	48.9151
1.7212	34.0568
1.74121	11.2574
1.76122	-5.99057
1.78124	-12.2148
1.80125	1.9007
1.82126	21.7259
1.84128	35.5861
1.86129	43.5883
1.88131	23.2398
1.90132	4.7077
1.92133	-18.2781
1.94135	-27.4573
1.96136	-20.854
1.98138	-2.33344
2.00139	12.1407
2.0214	19.0401
2.04142	20.6179
2.06143	-0.83864
2.08144	-29.5495
2.10146	-44.224
2.12147	-44.4691
2.14149	-34.3057
2.1615	-11.0263
2.18152	-0.894825
2.20153	3.14399
2.22154	-3.75289
2.24156	-29.0746
2.26157	-43.4403
2.28158	-55.5554
2.3016	-39.4116
2.32161	-28.116
2.34163	-4.83154
2.36164	2.8236
2.38165	-8.71715
2.40167	-19.0057
2.42168	-35.1175
2.4417	-39.3414
2.46171	-32.7599
2.48172	-8.42739
2.50174	1.58921
2.52175	8.82309
2.54176	-0.534825
2.56178	-8.85884
2.58179	-18.5729
2.60181	-14.2648
2.62182	-14.1461
2.64183	-1.03651
2.66185	7.69086
2.68186	11.4757
2.70188	5.99952
2.72189	-3.52309
2.7419	-3.78607
2.76192	-9.8775
2.78193	-5.81566
2.80195	-1.06331
2.82196	5.50421
2.84197	5.97143
2.86199	6.39779
2.882	0.298706
2.90202	-11.7271
2.92203	-10.8284
2.94204	-9.64518
2.96206	-8.3725
2.98207	-7.74702
3.00209	-3.06866
3.0221	1.50243
3.04211	-1.02375
3.06213	-2.47897
3.08214	-5.28978
3.10215	-12.9832
3.12217	-11.4003
3.14218	-2.5364
3.1622	4.92982
3.18221	-0.833531
3.20222	0.102127
3.22224	-6.65436
3.24225	-7.99596
3.26227	-10.6995
3.28228	-3.1325
3.30229	-4.15116
3.32231	5.93952
3.34232	4.83279
3.36233	1.6275
3.38235	-1.57518
3.40236	-7.29132
3.42238	-5.277
3.44239	-3.09805
3.4624	0.229759
3.48242	0.638246
3.50243	3.30612
3.52245	2.51469
3.54246	-1.91346
3.56247	-4.0784
3.58249	-7.76235
3.6025	-4.81239
3.62252	1.29436
3.64253	1.96579
3.66254	3.47461
3.68256	4.81366
3.70257	1.00331
3.72259	-2.51213
3.7426	-2.99724
3.76261	-5.48125
3.78263	-0.639539
3.80264	1.61603
3.82266	0.942039
3.84267	1.34158
3.86268	5.16467
3.8827	-1.21776
3.90271	-1.27011
3.92272	-10.0958
3.94274	-2.63851
3.96275	0.135307
3.98277	-2.14708
4.00278	0.30636
4.02279	-4.5609
4.04281	-2.97039
4.06282	-3.53971
4.08284	-7.06667
4.10285	-6.86625
4.12286	-2.52746
4.14288	-1.68116
4.16289	-5.07151
4.1829	-1.07351
4.20292	0.54125
4.22293	-0.610197
4.24295	-2.25811
4.26296	-3.90349
4.28297	-1.03524
4.30299	-1.4973
4.323	-0.797829
4.34302	3.02018
4.36303	-3.65586
4.38304	-4.10518
4.40306	-4.26092
4.42307	0.509298
4.44309	5.03575
4.4631	2.16621
4.48311	0.745461
4.50313	0.405899
4.52314	-0.579539
4.54315	-4.85706
4.56317	-6.96454
4.58318	-2.54147
4.6032	-0.0497807
4.62321	0.17489
4.64323	-0.7225
4.66324	-1.19099
4.68325	-3.64311
4.70327	-0.0727412
4.72328	-0.588443
4.74329	0.722522
4.76331	1.70539
4.78332	2.27724
4.80334	-1.36329
4.82335	-3.91502
4.84336	-1.69647
4.86338	-2.27344
4.88339	2.12919
4.90341	2.69978
4.92342	1.45522
4.94343	-1.84195
4.96345	2.00535
4.98346	-1.22925
5.00347	-0.636974
5.02349	-1.98239
5.0435	2.79553
5.06352	3.5627
5.08353	2.15599
5.10354	-2.29002
5.12356	0.915219
5.14357	-4.83151
5.16359	-2.25428
5.1836	-0.0332018
5.20361	-2.35257
5.22363	-0.749276
5.24364	-0.768465
5.26366	2.83509
5.28367	-2.91805
5.30368	-0.0344956
5.3237	1.48456
5.34371	0.7825
5.36373	2.45086
5.38374	-2.05261
5.40375	-0.303794
5.42377	-5.9114
5.44378	0.308925
5.4638	-2.30408
5.48381	-0.121272
5.50382	-5.72636
5.52384	0.075307
5.54385	1.06204
5.56386	-5.07279
5.58388	0.270614
5.60389	1.05053
5.62391	-2.70107
5.64392	-2.6998
5.66393	-3.14654
5.68395	-4.53537
5.70396	-4.52261
5.72398	-3.36355
5.74399	3.61502
5.764	1.57393
5.78402	0.26682
5.80403	1.04033
5.82404	2.32702
5.84406	-1.02248
5.86407	-1.01478
5.88409	-1.422
5.9041	1.07993
5.92411	0.090636
5.94413	-2.1509
5.96414	-0.0842544
5.98416	5.48127

## Sheet: PanelD
Frequency (THz)	Kerr rotation $\dfrac{1}{2}$(RCP-LCP) ($\mu$rad/THz)
0	2.26029
0.0999305	11.1639
0.199861	15.8444
0.299792	17.8208
0.399722	19.1635
0.499653	19.9063
0.599583	20.5802
0.699514	16.2506
0.799444	14.6615
0.899375	13.668
0.999305	11.6194
1.09924	7.86293
1.19917	5.40951
1.2991	2.63912
1.39903	0.650441
1.49896	2.53419
1.59889	1.38985
1.69882	2.22913
1.79875	3.14592
1.89868	1.24831
1.99861	0.0468285
2.09854	1.15374
2.19847	0.335622
2.2984	0.36455
2.39833	0.454424
2.49826	0.8923
2.59819	1.34177
2.69812	0.178792
2.79806	0.239271
2.89799	0.890181
2.99792	0.3617
3.09785	0.842697
3.19778	1.38994
3.29771	0.892831
3.39764	1.65805
3.49757	1.39829
3.5975	1.88656
3.69743	1.23577
3.79736	1.31974
3.89729	0.632578
3.99722	0.618526
4.09715	1.10056
4.19708	0.394423
4.29701	2.59242
4.39694	2.12467
4.49687	2.53726
4.59681	1.55023
4.69674	2.70726
4.79667	1.7574
4.8966	0.434206
4.99653	1.65506
5.09646	2.72877
5.19639	2.68831
5.29632	4.71939
5.39625	6.73283
5.49618	8.59815
5.59611	10.8815
5.69604	10.7665
5.79597	13.1161
5.8959	15.6703
5.99583	19.3035
6.09576	17.8541
6.19569	16.4851
6.29562	12.0612
6.39556	7.89137
6.49549	5.62807
6.59542	4.90913
6.69535	3.247
6.79528	0.774317
6.89521	2.21702
6.99514	1.79632
7.09507	1.52615
7.195	3.5331
7.29493	1.63898
7.39486	1.56795
7.49479	3.05888
7.59472	1.67251
7.69465	1.3333
7.79458	0.938697
7.89451	1.66694
7.99444	0.867296
