# Supplementary material for: Terahertz electric-field-driven dynamical multiferroicity in SrTiO3
Source: Nature. 2024 Apr 10;628(8008):534–9. doi: 10.1038/s41586-024-07175-9 (PMC11023939; doi:10.1038/s41586-024-07175-9)
Supplement: Supplementary file 6 — Source Data Extended Data Fig. 2 [file 41586_2024_7175_MOESM6_ESM.xlsx]

## Sheet: PanelA
Time (ps)	LCP $E_x$ (kV/cm)		Time (ps)	RCP $E_x$ (kV/cm)
0	1.10395		0	-0.602377
0.033356	1.3515		0.033356	-1.02655
0.066713	1.28385		0.066713	-0.870434
0.100069	0.923678		0.100069	-0.156116
0.133426	-0.0226762		0.133426	0.490812
0.166782	-0.720726		0.166782	1.1602
0.200139	-1.3292		0.200139	1.7184
0.233495	-1.66708		0.233495	1.80751
0.266852	-1.59943		0.266852	1.7184
0.300208	-1.55445		0.300208	1.27177
0.333565	-1.1939		0.333565	1.09356
0.366921	-0.788377		0.366921	0.870434
0.400278	-0.0226762		0.400278	0.424173
0.433634	0.856027		0.433634	-0.424173
0.466991	2.00496		0.466991	-1.18267
0.500347	3.19886		0.500347	-2.09765
0.533704	4.18981		0.533704	-3.1242
0.56706	4.34779		0.56706	-3.39188
0.600417	3.78466		0.600417	-2.94562
0.633773	2.13988		0.633773	-1.65139
0.66713	-0.563126		0.66713	0.580289
0.700486	-3.26651		0.700486	2.72249
0.733843	-5.49672		0.733843	4.53
0.767199	-6.19477		0.767199	5.13238
0.800556	-4.66299		0.800556	3.83814
0.833912	-1.3292		0.833912	1.49527
0.867269	2.99591		0.867269	-1.82997
0.900625	6.24012		0.900625	-4.12829
0.933982	7.38867		0.933982	-4.57455
0.967338	5.20381		0.967338	-2.78951
1.00069	0.337876		1.00069	1.53983
1.03405	-4.95589		1.03405	5.11029
1.06741	-8.17742		1.06741	6.98443
1.10076	-7.88452		1.10076	5.64565
1.13412	-2.97361		1.13412	0.981999
1.16748	4.18981		1.16748	-5.31096
1.20083	11.6015		1.20083	-11.2468
1.23419	14.3722		1.23419	-12.7866
1.26755	11.0607		1.26755	-8.30113
1.3009	3.15388		1.3009	-0.200668
1.33426	-7.36637		1.33426	9.41678
1.36762	-13.5838		1.36762	14.5716
1.40097	-12.9304		1.40097	12.7641
1.43433	-5.92454		1.43433	5.22148
1.46769	5.85689		1.46769	-6.13646
1.50104	15.2055		1.50104	-15.308
1.5344	19.1478		1.5344	-18.5659
1.56776	15.7014		1.56776	-14.5271
1.60111	5.06851		1.60111	-3.65956
1.63447	-6.64527		1.63447	8.05554
1.66782	-18.0665		1.66782	18.5659
1.70118	-23.8335		1.70118	23.7432
1.73454	-25.2076		1.73454	23.453
1.76789	-23.4279		1.76789	19.8826
1.80125	-19.2155		1.80125	14.7727
1.83461	-13.9667		1.83461	9.72939
1.86796	-6.33007		1.86796	4.06127
1.90132	3.37913		1.90132	-2.25377
1.93468	17.1428		1.93468	-11.9161
1.96803	31.0872		1.96803	-23.1183
2.00139	45.8196		2.00139	-35.8825
2.03475	54.7631		2.03475	-45.5448
2.0681	54.4928		2.0681	-47.7316
2.10146	41.1793		2.10146	-38.5155
2.13482	12.1647		2.13482	-15.0849
2.16817	-23.6532		2.16817	13.7236
2.20153	-61.8365		2.20153	46.8836
2.23488	-84.656		2.23488	66.5206
2.26824	-81.75		2.26824	65.9182
2.3016	-52.4429		2.3016	43.9605
2.33495	4.43774		2.33495	1.53983
2.36831	59.6963		2.36831	-40.6131
2.40167	96.3029		2.40167	-67.2349
2.43502	94.2076		2.43502	-62.8835
2.46838	45.2564		2.46838	-22.404
2.50174	-23.7658		2.50174	32.2674
2.53509	-93.8697		2.53509	82.9443
2.56845	-123.966		2.56845	97.0255
2.60181	-92.9238		2.60181	58.5321
2.63516	-13.2233		2.63516	-13.7016
2.66852	101.168		2.66852	-110.705
2.70188	181.229		2.70188	-172.762
2.73523	189.159		2.73523	-166.871
2.76859	111.238		2.76859	-85.7783
2.80195	-37.192		2.80195	57.1708
2.8353	-165.145		2.8353	176.644
2.86866	-230		2.86866	230
2.90202	-190.893		2.90202	184.143
2.93537	-63.6835		2.93537	45.7234
2.96873	78.8218		2.96873	-95.8203
3.00209	193.867		3.00209	-201.816
3.03544	215.223		3.03544	-216.879
3.0688	138.068		3.0688	-129.605
3.10215	14.8004		3.10215	1.24968
3.13551	-114.211		3.13551	136.433
3.16887	-178.255		3.16887	200.678
3.20222	-165.708		3.20222	170.642
3.23558	-96.1226		3.23558	83.9038
3.26894	2.61306		3.26894	-32.2674
3.30229	80.9167		3.30229	-115.145
3.33565	129.575		3.33565	-149.688
3.36901	132.391		3.36901	-131.457
3.40236	90.4003		3.40236	-65.6505
3.43572	24.9147		3.43572	12.0723
3.46908	-50.0324		3.46908	81.9402
3.50243	-100.245		3.50243	112.467
3.53579	-112.094		3.53579	98.7884
3.56914	-83.755		3.56914	54.0466
3.6025	-20.432		3.6025	-8.70284
3.63586	40.6834		3.63586	-55.765
3.66921	79.5425		3.66921	-78.6153
3.70257	81.7727		3.70257	-71.6084
3.73593	52.5329		3.73593	-40.8587
3.76928	13.3359		3.76928	-3.83814
3.80264	-28.046		3.80264	39.2519
3.836	-57.5787		3.836	73.6391
3.86935	-73.4377		3.86935	88.9246
3.90271	-65.3506		3.90271	71.787
3.93607	-24.6218		3.93607	15.2189
3.96942	25.8834		3.96942	-48.6911
4.00278	70.667		4.00278	-97.9625
4.03614	83.1242		4.03614	-99.1901
4.06949	53.952		4.06949	-49.7401
4.10285	7.07347		4.10285	13.0318
4.13621	-34.8942		4.13621	60.1385
4.16956	-46.4507		4.16956	64.5124
4.20292	-38.8138		4.20292	40.7917
4.23628	-29.5328		4.23628	20.7081
4.26963	-26.0187		4.26963	12.8757
4.30299	-19.9362		4.30299	8.97052
4.33634	5.24879		4.33634	-10.9791
4.3697	39.8501		4.3697	-41.0148
4.40306	67.8287		4.40306	-64.0437
4.43641	61.431		4.43641	-55.1627
4.46977	14.3272		4.46977	-6.56064
4.50313	-38.6112		4.50313	45.9241
4.53648	-70.2615		4.53648	73.617
4.56984	-62.2644		4.56984	63.3073
4.6032	-25.4102		4.6032	21.5115
4.63655	10.4976		4.63655	-16.5798
4.66991	35.0295		4.66991	-41.4386
4.70327	41.0889		4.70327	-47.687
4.73662	37.5299		4.73662	-40.0774
4.76998	25.5005		4.76998	-23.0738
4.80334	4.12254		4.80334	5.31096
4.83669	-19.3957		4.83669	31.5086
4.87005	-35.48		4.87005	45.5448
4.90341	-34.2861		4.90341	38.0247
4.93676	-16.5121		4.93676	10.9791
4.97012	2.02725		4.97012	-13.8352
5.00347	14.8677		5.00347	-26.8225
5.03683	19.8462		5.03683	-26.3092
5.07019	21.5583		5.07019	-18.722
5.10354	19.3731		5.10354	-10.2872
5.1369	7.72692		5.1369	2.56638
5.17026	-12.142		5.17026	18.5213
5.20361	-32.0559		5.20361	33.4276
5.23697	-34.7589		5.23697	33.3831
5.27033	-15.814		5.27033	14.0808
5.30368	9.19105		5.30368	-10.3988
5.33704	25.8834		5.33704	-27.8936
5.3704	25.8611		5.3704	-28.4514
5.40375	14.6651		5.40375	-17.8074
5.43711	4.52806		5.43711	-6.33751
5.47047	-3.35646		5.47047	4.77522
5.50382	-10.4526		5.50382	15.6427
5.53718	-18.4271		5.53718	24.4796
5.57053	-18.7872		5.57053	23.1854
5.60389	-3.60439		5.60389	4.75313
5.63725	15.3635		5.63725	-17.7628
5.67061	25.5905		5.67061	-29.8126
5.70396	16.5574		5.70396	-19.637
5.73732	-7.41135		5.73732	6.85078
5.77067	-23.8784		5.77067	25.2381
5.80403	-19.7786		5.80403	22.3819
5.83739	-2.41048		5.83739	3.65956
5.87074	15.3858		5.87074	-14.393
5.9041	18.3594		5.9041	-17.2046
5.93746	8.5153		5.93746	-6.51608
5.97081	-2.18523		5.97081	3.81606

## Sheet: PanelB
Time (ps)	LCP $E_y$ (kV/cm)		Time (ps)	RCP $E_y$ (kV/cm)
0	-0.089949		0	-0.0224628
0.033356	-0.0449745		0.033356	0.134028
0.066713	0.337876		0.066713	0.379247
0.100069	0.495475		0.100069	0.446261
0.133426	0.653453		0.133426	0.647303
0.166782	0.698428		0.166782	0.424173
0.200139	0.089949		0.200139	0
0.233495	-0.38285		0.233495	-0.513275
0.266852	-1.0586		0.266852	-1.22722
0.300208	-1.62211		0.300208	-1.67348
0.333565	-1.68938		0.333565	-1.58438
0.366921	-1.14893		0.366921	-1.00409
0.400278	0.0676507		0.400278	0.0224628
0.433634	1.41915		0.433634	1.38333
0.466991	2.81601		0.466991	2.72249
0.500347	3.55941		0.500347	3.74904
0.533704	3.69433		0.533704	3.97217
0.56706	3.24383		0.56706	3.52591
0.600417	1.82468		0.600417	1.94153
0.633773	-0.135301		0.633773	-0.0445512
0.66713	-2.79333		0.66713	-2.92316
0.700486	-5.20381		0.700486	-5.40006
0.733843	-6.8709		0.733843	-7.43107
0.767199	-7.00582		0.767199	-7.45316
0.800556	-4.57304		0.800556	-4.90925
0.833912	-0.563126		0.833912	-0.736406
0.867269	5.15884		0.867269	5.04327
0.900625	9.4163		0.900625	9.63991
0.933982	11.6015		0.933982	11.76
0.967338	10.3623		0.967338	10.3093
1.00069	5.27109		1.00069	5.13238
1.03405	-1.28385		1.03405	-1.53983
1.06741	-7.72692		1.06741	-8.32359
1.10076	-11.4889		1.10076	-11.9832
1.13412	-11.3309		1.13412	-11.5144
1.16748	-7.52397		1.16748	-7.18548
1.20083	-0.653453		1.20083	-0.067014
1.23419	5.85689		1.23419	6.33751
1.26755	10.5203		1.26755	10.2202
1.3009	11.6688		1.3009	10.6665
1.33426	8.94312		1.33426	7.45316
1.36762	4.61801		1.36762	2.87861
1.40097	-0.202574		1.40097	-1.58438
1.43433	-3.49176		1.43433	-3.92725
1.46769	-4.75331		1.46769	-3.94971
1.50104	-4.00991		1.50104	-2.20922
1.5344	-1.14893		1.5344	0.713943
1.56776	2.52311		1.56776	3.52591
1.60111	6.08214		1.60111	5.86878
1.63447	7.34369		1.63447	6.38206
1.66782	5.15884		1.66782	3.50345
1.70118	-1.10395		1.70118	-2.74458
1.73454	-11.7591		1.73454	-13.1658
1.76789	-22.2114		1.76789	-22.5156
1.80125	-28.9696		1.80125	-28.6745
1.83461	-27.3929		1.83461	-26.8449
1.86796	-14.7327		1.86796	-14.393
1.90132	3.64936		1.90132	3.52591
1.93468	25.8611		1.93468	25.7293
1.96803	42.8913		1.96803	43.0455
2.00139	52.8031		2.00139	53.6449
2.03475	52.9607		2.03475	54.0466
2.0681	40.999		2.0681	42.9114
2.10146	19.7109		2.10146	22.2704
2.13482	-14.8454		2.13482	-13.1213
2.16817	-51.7445		2.16817	-52.4177
2.20153	-90.0624		2.20153	-92.9863
2.23488	-109.458		2.23488	-114.922
2.26824	-100.988		2.26824	-106.799
2.3016	-61.8588		2.3016	-65.7396
2.33495	14.5748		2.33495	13.1883
2.36831	91.9997		2.36831	91.9601
2.40167	156.742		2.40167	157.03
2.43502	172.939		2.43502	174.279
2.46838	133.855		2.46838	134.603
2.50174	55.3939		2.50174	54.6045
2.53509	-54.1096		2.53509	-59.0674
2.56845	-139.757		2.56845	-147.68
2.60181	-182.806		2.60181	-190.637
2.63516	-164.289		2.63516	-167.719
2.66852	-87.1564		2.66852	-80.4453
2.70188	8.78552		2.70188	18.4992
2.73523	104.052		2.73523	112.088
2.76859	157.057		2.76859	154.151
2.80195	150.344		2.80195	139.066
2.8353	100.47		2.8353	82.565
2.86866	18.4947		2.86866	-1.33878
2.90202	-51.7218		2.90202	-67.2795
2.93537	-103.917		2.93537	-103.675
2.96873	-120.497		2.96873	-105.394
3.00209	-102.317		3.00209	-77.0309
3.03544	-57.0832		3.03544	-34.9675
3.0688	12.4122		3.0688	20.9091
3.10215	78.7541		3.10215	71.5193
3.13551	130.408		3.13551	111.999
3.16887	136.13		3.16887	114.788
3.20222	78.4839		3.20222	64.8247
3.23558	-16.5574		3.23558	-16.8699
3.26894	-125.025		3.26894	-112.869
3.30229	-179.224		3.30229	-158.592
3.33565	-144.33		3.33565	-124.763
3.36901	-42.5757		3.36901	-27.1796
3.40236	96.3479		3.40236	98.7435
3.43572	175.687		3.43572	169.013
3.46908	164.604		3.46908	152.165
3.50243	77.0871		3.50243	65.2043
3.53579	-41.945		3.53579	-52.6854
3.56914	-117.838		3.56914	-123.558
3.6025	-124.777		3.6025	-121.259
3.63586	-79.4072		3.63586	-70.1581
3.66921	-16.805		3.66921	-5.44498
3.70257	15.0706		3.70257	26.8004
3.73593	22.9098		3.73593	28.3847
3.76928	28.7444		3.76928	27.3582
3.80264	53.2989		3.80264	44.2727
3.836	83.5071		3.836	69.5778
3.86935	91.5269		3.86935	77.0755
3.90271	53.1187		3.90271	41.8628
3.93607	-36.8991		3.93607	-38.0692
3.96942	-116.757		3.96942	-104.188
4.00278	-144.736		4.00278	-124.049
4.03614	-100.741		4.03614	-82.9892
4.06949	-0.945976		4.06949	3.72658
4.10285	84.859		4.10285	77.9235
4.13621	121.217		4.13621	106.866
4.16956	94.9287		4.16956	82.0072
4.20292	26.4242		4.20292	19.4139
4.23628	-32.0109		4.23628	-33.7178
4.26963	-64.6749		4.26963	-59.7818
4.30299	-62.377		4.30299	-54.6715
4.33634	-37.3946		4.33634	-29.5895
4.3697	-11.0607		4.3697	-3.4589
4.40306	10.4299		4.40306	16.156
4.43641	22.7522		4.43641	23.9663
4.46977	30.0509		4.46977	24.435
4.50313	31.3574		4.50313	21.3108
4.53648	24.5995		4.53648	14.9733
4.56984	10.5652		4.56984	5.64565
4.6032	-9.7092		4.6032	-7.52017
4.63655	-25.6581		4.63655	-19.0346
4.66991	-35.2094		4.66991	-26.6218
4.70327	-33.4977		4.70327	-25.9745
4.73662	-20.1614		4.73662	-15.375
4.76998	0.968653		4.76998	1.53983
4.80334	27.1899		4.80334	22.8282
4.83669	46.0902		4.83669	38.3148
4.87005	48.9512		4.87005	41.6618
4.90341	31.2898		4.90341	26.6439
4.93676	-8.26737		4.93676	-7.49771
4.97012	-44.6257		4.97012	-39.3859
5.00347	-59.9215		5.00347	-52.7749
5.03683	-43.2968		5.03683	-37.2437
5.07019	-3.40143		5.07019	0.223131
5.10354	28.7671		5.10354	29.3664
5.1369	39.0617		5.1369	35.2131
5.17026	28.8797		5.17026	21.467
5.20361	10.7905		5.20361	1.56191
5.23697	-0.135301		5.23697	-6.49362
5.27033	-2.47813		5.27033	-1.4058
5.30368	-2.97361		5.30368	4.93171
5.33704	-7.68157		5.33704	3.01264
5.3704	-14.3949		5.3704	-6.38206
5.40375	-17.9989		5.40375	-16.4461
5.43711	-13.7414		5.43711	-17.8519
5.47047	-1.73473		5.47047	-9.37223
5.50382	11.2633		5.50382	3.77113
5.53718	21.0851		5.53718	15.7988
5.57053	20.6573		5.57053	19.637
5.60389	8.38		5.60389	13.1434
5.63725	-7.479		5.63725	1.11565
5.67061	-19.9589		5.67061	-10.5549
5.70396	-18.8776		5.70396	-13.4781
5.73732	-4.41544		5.73732	-7.23003
5.77067	9.281		5.77067	0.40171
5.80403	12.998		5.80403	3.10174
5.83739	5.87957		5.83739	0.111565
5.87074	-4.00991		5.87074	-2.49936
5.9041	-5.87957		5.9041	0.937073
5.93746	0.720726		5.93746	8.92597
5.97081	6.30739		5.97081	12.8311

## Sheet: PanelC
Frequency (THz)	LCP $E_x$ (kV/(cm THz))		Frequency (THz)	RCP $E_x$ (kV/(cm THz))
0	2.44591		0	1.73726
0.119439	1.47322		0.119439	1.34615
0.238878	1.83044		0.238878	1.71341
0.358317	1.95889		0.358317	1.61785
0.477756	1.8048		0.477756	1.45389
0.597195	1.66648		0.597195	1.27769
0.716633	1.46765		0.716633	1.2217
0.836072	1.27307		0.836072	1.34797
0.955511	0.637412		0.955511	0.476996
1.07495	2.57239		1.07495	2.23327
1.19439	4.95396		1.19439	5.145
1.31383	9.47945		1.31383	10.322
1.43327	16.8327		1.43327	17.6528
1.55271	15.3909		1.55271	16.2429
1.67214	13.021		1.67214	13.737
1.79158	13.647		1.79158	14.1477
1.91102	16.3182		1.91102	16.1073
2.03046	20.2878		2.03046	19.2447
2.1499	18.7623		2.1499	17.8144
2.26934	10.1681		2.26934	8.76985
2.38878	2.84152		2.38878	2.55636
2.50822	10.4765		2.50822	9.40551
2.62766	25.8407		2.62766	23.6983
2.74709	64.8321		2.74709	61.6493
2.86653	127.442		2.86653	122.958
2.98597	143.628		2.98597	145.303
3.10541	138.89		3.10541	138.065
3.22485	99.0923		3.22485	99.5338
3.34429	78.0693		3.34429	78.0789
3.46373	92.0986		3.46373	92.0032
3.58317	37.0096		3.58317	39.03
3.70261	43.9426		3.70261	44.5273
3.82204	27.0079		3.82204	29.2645
3.94148	21.4289		3.94148	24.3235
4.06092	28.5237		4.06092	30.1163
4.18036	23.7812		4.18036	25.3667
4.2998	11.2911		4.2998	14.1059
4.41924	1.96979		4.41924	4.3606
4.53868	3.97162		4.53868	6.08808
4.65812	8.65362		4.65812	9.70112
4.77756	14.9143		4.77756	15.8957
4.89699	13.4328		4.89699	15.1806
5.01643	8.22605		5.01643	9.51511
5.13587	6.01497		5.13587	6.829
5.25531	7.8769		5.25531	7.93181
5.37475	10.4305		5.37475	10.6614
5.49419	12.0117		5.49419	12.5737
5.61363	7.3614		5.61363	7.18487
5.73307	4.43083		5.73307	4.24898
5.85251	3.00589		5.85251	3.46079
5.97195	0.191928		5.97195	0.62444
6.09138	0.860209		6.09138	1.45011
6.21082	1.36421		6.21082	1.47185
6.33026	0.797256		6.33026	0.688467
6.4497	0.528876		6.4497	0.886008
6.56914	0.798423		6.56914	0.734104
6.68858	0.472342		6.68858	0.469951
6.80802	0.468661		6.80802	0.650834
6.92746	0.444223		6.92746	0.497726
7.0469	0.153926		7.0469	0.357867
7.16633	0.274997		7.16633	0.691433
7.28577	0.15595		7.28577	0.33634
7.40521	0.479249		7.40521	0.626965
7.52465	0.124563		7.52465	0.240989
7.64409	0.555706		7.64409	0.248539
7.76353	0.217754		7.76353	0.0939563
7.88297	0.276453		7.88297	0.385226

## Sheet: PanelD
Frequency (THz)	LCP $E_y$ (kV/(cm THz))		Frequency (THz)	RCP $E_y$ (kV/(cm THz))
0	2.42778		0	1.8237
0.119439	0.835169		0.119439	0.622604
0.238878	0.435281		0.238878	1.03086
0.358317	1.05216		0.358317	0.658705
0.477756	1.01762		0.477756	0.426649
0.597195	0.661632		0.597195	1.12316
0.716633	1.64664		0.716633	0.358544
0.836072	2.14914		0.836072	1.3714
0.955511	0.436777		0.955511	1.20915
1.07495	0.653664		1.07495	0.420324
1.19439	0.613988		1.19439	0.689009
1.31383	0.839244		1.31383	1.72421
1.43327	4.04152		1.43327	4.60405
1.55271	7.28437		1.55271	7.97783
1.67214	8.59009		1.67214	8.93861
1.79158	11.8472		1.79158	12.0027
1.91102	19.4228		1.91102	19.377
2.03046	35.7341		2.03046	36.0909
2.1499	49.408		2.1499	49.6998
2.26934	42.9763		2.26934	42.8424
2.38878	42.5442		2.38878	42.1459
2.50822	54.9844		2.50822	54.4547
2.62766	72.4452		2.62766	68.4347
2.74709	122.527		2.74709	115.271
2.86653	165.072		2.86653	155.946
2.98597	132.605		2.98597	117.461
3.10541	90.2982		3.10541	88.5267
3.22485	41.4666		3.22485	42.8355
3.34429	22.8716		3.34429	20.4314
3.46373	11.7345		3.46373	12.2601
3.58317	3.0594		3.58317	2.69998
3.70261	5.94257		3.70261	6.839
3.82204	13.7009		3.82204	9.65971
3.94148	30.3671		3.94148	27.3092
4.06092	47.6817		4.06092	45.8038
4.18036	56.6843		4.18036	54.5218
4.2998	46.3246		4.2998	45.8941
4.41924	30.8567		4.41924	30.7769
4.53868	22.8557		4.53868	21.6768
4.65812	24.5717		4.65812	23.8329
4.77756	23.0947		4.77756	22.6404
4.89699	15.1213		4.89699	14.7362
5.01643	6.20799		5.01643	5.82664
5.13587	3.10525		5.13587	2.67971
5.25531	2.40168		5.25531	1.18757
5.37475	1.53449		5.37475	0.734505
5.49419	2.34833		5.49419	2.36886
5.61363	3.43041		5.61363	3.27914
5.73307	2.47534		5.73307	3.1328
5.85251	2.34842		5.85251	2.27531
5.97195	1.90817		5.97195	0.952976
6.09138	0.0309167		6.09138	0.979565
6.21082	0.407715		6.21082	1.12385
6.33026	0.803972		6.33026	0.512686
6.4497	0.222182		6.4497	0.172422
6.56914	0.483112		6.56914	0.651991
6.68858	0.446988		6.68858	0.613451
6.80802	0.184935		6.80802	0.425513
6.92746	0.552612		6.92746	0.617437
7.0469	0.547369		7.0469	0.260194
7.16633	0.141516		7.16633	0.119237
7.28577	0.0931774		7.28577	0.274893
7.40521	0.616939		7.40521	0.443931
7.52465	0.221533		7.52465	0.19983
7.64409	0.230063		7.64409	0.287788
7.76353	0.584538		7.76353	0.326181
7.88297	0.467216		7.88297	0.469872
