# Supplementary material for: Terahertz electric-field-driven dynamical multiferroicity in SrTiO3
Source: Nature. 2024 Apr 10;628(8008):534–9. doi: 10.1038/s41586-024-07175-9 (PMC11023939; doi:10.1038/s41586-024-07175-9)
Supplement: Supplementary file 7 — Source Data Extended Data Fig. 3 [file 41586_2024_7175_MOESM7_ESM.xlsx]

## Sheet: PanelA
Frequency (THz)	Norm. S0	Norm. S1	Norm. S2	Norm. S3
0	0.000277135	2.42083e-05	0.000276076	0
0.05	0.000139671	1.31551e-05	0.000136308	-2.74753e-05
0.1	4.1912e-05	2.24264e-05	3.25474e-05	-1.39405e-05
0.15	0.000128425	6.85654e-05	0.000107713	-1.37761e-05
0.2	0.000129511	8.3816e-05	9.57921e-05	-2.39161e-05
0.25	7.06711e-05	6.15882e-05	3.41267e-05	-6.05532e-06
0.3	7.97931e-05	6.34738e-05	4.80396e-05	5.49764e-06
0.35	0.000115334	7.60958e-05	8.31988e-05	-2.42788e-05
0.4	0.000100936	5.82214e-05	6.95763e-05	-4.42425e-05
0.45	8.29051e-05	4.6881e-05	5.52314e-05	-4.03103e-05
0.5	0.000128275	6.21538e-05	8.94457e-05	-6.77552e-05
0.55	0.000124132	6.13055e-05	7.9151e-05	-7.33869e-05
0.6	7.24116e-05	4.50073e-05	4.82454e-05	-2.98356e-05
0.65	0.000104103	3.15216e-05	9.3509e-05	-3.31642e-05
0.7	0.000122923	9.10444e-07	0.000110114	-5.46266e-05
0.75	8.93672e-05	-2.92597e-05	6.36349e-05	-5.55065e-05
0.8	0.000125399	-4.41359e-05	5.36621e-05	-0.000104391
0.85	0.000131228	-6.08457e-05	4.01227e-05	-0.000109126
0.9	4.8067e-05	-4.24366e-05	-1.35578e-06	-2.25329e-05
0.95	1.79841e-05	1.34631e-06	-1.56874e-05	8.69023e-06
1	2.56457e-05	1.54072e-05	-1.57128e-05	1.31692e-05
1.05	8.93666e-05	7.99958e-05	3.06805e-05	2.5412e-05
1.1	0.000263816	0.000246945	8.57673e-05	-3.55153e-05
1.15	0.000392855	0.000386633	6.30863e-05	-2.94937e-05
1.2	0.000616196	0.000593965	0.00016132	2.96546e-05
1.25	0.00111846	0.00109301	0.000226874	-6.92729e-05
1.3	0.00178973	0.00178301	-6.56954e-05	0.000140255
1.35	0.00332726	0.00313668	-7.10261e-05	0.00110761
1.4	0.00584184	0.00533021	0.00016569	0.00238504
1.45	0.00729129	0.00628267	-0.000143545	0.00369733
1.5	0.00707976	0.00522066	-8.28834e-06	0.004782
1.55	0.00675645	0.00436312	0.000825708	0.00509225
1.6	0.00639068	0.0039136	0.000802702	0.004988
1.65	0.00571361	0.00269435	0.000479328	0.00501558
1.7	0.00570518	0.00195896	0.000873965	0.00528656
1.75	0.00655107	0.00197396	0.000619257	0.00621583
1.8	0.0078235	0.000647009	4.03938e-05	0.0077966
1.85	0.0100065	-0.00110358	0.00111752	0.00988248
1.9	0.0138045	-0.00209538	0.00194029	0.0135059
1.95	0.0201495	-0.00623009	0.00195662	0.019062
2	0.0304539	-0.0141801	0.00517487	0.0264497
2.05	0.0444002	-0.0236726	0.00950025	0.0363419
2.1	0.0581444	-0.0369217	0.0110597	0.0435345
2.15	0.0637486	-0.0477723	0.0127317	0.0402443
2.2	0.0566163	-0.0458856	0.0129379	0.0305373
2.25	0.0464806	-0.0400967	0.0081328	0.0220581
2.3	0.0443006	-0.0418887	0.00443719	0.0137183
2.35	0.0441174	-0.0434024	0.00535155	0.00582581
2.4	0.0406137	-0.0403229	0.00476618	0.000902793
2.45	0.0466931	-0.0460147	0.00320887	-0.0072523
2.5	0.0670453	-0.0628308	0.00709535	-0.0222939
2.55	0.0846572	-0.075665	0.0103302	-0.0365366
2.6	0.106272	-0.0881823	0.00849626	-0.0586974
2.65	0.166192	-0.121154	0.0137539	-0.112926
2.7	0.274474	-0.178467	0.0228447	-0.207277
2.75	0.442466	-0.246432	0.0171693	-0.367087
2.8	0.686369	-0.292461	0.00249371	-0.620937
2.85	0.92004	-0.270179	-0.0116472	-0.879398
2.9	1	-0.169969	-0.038015	-0.984716
2.95	0.924927	-0.0316344	-0.0728288	-0.921513
3	0.821799	0.102794	-0.0868134	-0.81071
3.05	0.741326	0.203921	-0.0729792	-0.708982
3.1	0.621486	0.244794	-0.0558396	-0.568508
3.15	0.446598	0.226496	-0.0480067	-0.381897
3.2	0.298761	0.191305	-0.0362682	-0.226595
3.25	0.220779	0.165804	-0.0180121	-0.144665
3.3	0.170872	0.137045	-0.00970777	-0.101596
3.35	0.143865	0.121892	-0.0154417	-0.0748388
3.4	0.16851	0.153829	-0.0243342	-0.0643426
3.45	0.191873	0.18411	-0.0275286	-0.0464855
3.5	0.143684	0.141596	-0.0202475	-0.0136307
3.55	0.0619495	0.0614055	-0.00624481	0.0053009
3.6	0.0238701	0.0235955	0.00165601	0.00320833
3.65	0.0324368	0.0323264	-0.00202789	0.00174389
3.7	0.0421254	0.0407219	-0.00854414	0.0065785
3.75	0.0330882	0.0304423	-0.01066	0.00737925
3.8	0.0211148	0.0161812	-0.0124267	0.00543892
3.85	0.0203819	0.00626319	-0.0163755	0.0103941
3.9	0.0256256	-0.00334865	-0.0158946	0.0198197
3.95	0.0302235	-0.0107719	-0.00880854	0.0268299
4	0.0400274	-0.0153185	-0.00319191	0.0368422
4.05	0.0596811	-0.0265597	-0.00168892	0.0534189
4.1	0.0787623	-0.0447536	0.00282267	0.0647507
4.15	0.0835539	-0.0555488	0.0106278	0.0615031
4.2	0.0737937	-0.0534159	0.0133108	0.0491435
4.25	0.0593323	-0.0469412	0.0089177	0.0351755
4.3	0.0467548	-0.041454	0.00379903	0.0212872
4.35	0.0353777	-0.0340827	0.00220628	0.00922431
4.4	0.0237653	-0.0235466	0.00238561	0.00215779
4.45	0.0143753	-0.0142939	0.00152348	-0.000116047
4.5	0.0104789	-0.0103711	-5.75291e-05	-0.00149795
4.55	0.011364	-0.0105137	-0.00069966	-0.00425576
4.6	0.0130814	-0.0111135	-0.000461087	-0.00688484
4.65	0.0135947	-0.0107055	-0.000711607	-0.0083489
4.7	0.0140877	-0.00961572	-0.00179542	-0.010138
4.75	0.0150659	-0.00774744	-0.00270005	-0.0126359
4.8	0.014712	-0.00507179	-0.00275549	-0.0135324
4.85	0.0118649	-0.00250552	-0.00220688	-0.0113854
4.9	0.00785422	-0.000800974	-0.00153719	-0.00766057
4.95	0.00454525	9.64937e-05	-0.00100949	-0.00443069
5	0.00251991	0.000484276	-0.000630604	-0.00239118
5.05	0.0014517	0.00056378	-0.000352627	-0.00129044
5.1	0.000973847	0.000523434	-0.00019888	-0.00079677
5.15	0.000898371	0.000564542	-0.000194063	-0.000671343
5.2	0.00106464	0.000765202	-0.00030659	-0.00067374
5.25	0.00128849	0.0010427	-0.000461557	-0.000599946
5.3	0.00150198	0.00133241	-0.000570659	-0.000393661
5.35	0.00185985	0.0017524	-0.000609151	-0.000130639
5.4	0.00243083	0.0023469	-0.000609473	0.000171938
5.45	0.00287596	0.00276499	-0.000557773	0.000561119
5.5	0.0027528	0.00255201	-0.000418942	0.00094321
5.55	0.00210027	0.00176401	-0.000273134	0.00110671
5.6	0.00140939	0.000972379	-0.000229244	0.000994135
5.65	0.00094754	0.000526736	-0.000207759	0.000759747
5.7	0.000632079	0.000315741	-0.00011006	0.000536394
5.75	0.000423219	0.000205742	-4.34053e-06	0.000369818
5.8	0.000323775	0.000150396	4.81109e-05	0.00028266
5.85	0.000261288	8.11552e-05	7.16362e-05	0.000237811
5.9	0.000172398	-2.60631e-05	7.47179e-05	0.000153163
5.95	9.0998e-05	-8.17996e-05	2.61762e-05	3.00711e-05
6	5.47521e-05	-3.49177e-05	-3.25907e-05	-2.67656e-05

## Sheet: PanelB
Frequency (THz)	Norm. S0	Norm. S1	Norm. S2	Norm. S3
0	0.000146222	-4.87234e-06	0.000146141	0
0.05	0.000108546	1.67968e-05	0.000103609	-2.76628e-05
0.1	6.75538e-05	3.92039e-05	3.79321e-05	-3.9846e-05
0.15	5.57015e-05	4.98125e-05	5.63038e-06	-2.42833e-05
0.2	6.18769e-05	5.14609e-05	3.27179e-05	1.04913e-05
0.25	9.7929e-05	4.91977e-05	8.39854e-05	-1.07757e-05
0.3	0.000102844	7.85664e-05	6.13941e-05	-2.52001e-05
0.35	8.51195e-05	7.15371e-05	2.80787e-05	3.65973e-05
0.4	8.05669e-05	2.57656e-05	5.3309e-05	5.46381e-05
0.45	6.78151e-05	3.4864e-05	5.53673e-05	1.78283e-05
0.5	7.04412e-05	5.57055e-05	2.6019e-05	3.43784e-05
0.55	7.87325e-05	3.18725e-05	4.75107e-05	5.40895e-05
0.6	6.16441e-05	1.02531e-05	6.01784e-05	-8.5692e-06
0.65	4.62134e-05	1.74325e-05	2.64195e-06	-4.27179e-05
0.7	3.92759e-05	2.76832e-05	-1.91576e-05	-2.02295e-05
0.75	5.83435e-05	2.68307e-05	-4.33616e-05	-2.83522e-05
0.8	0.000101067	1.60296e-05	-9.93699e-05	9.12575e-06
0.85	7.69127e-05	1.04699e-05	-6.07175e-05	4.60361e-05
0.9	2.38848e-05	9.17502e-06	-1.81318e-05	1.25513e-05
0.95	3.83523e-05	-2.07407e-05	-2.18501e-05	2.3734e-05
1	4.39048e-05	-2.32056e-05	2.70499e-05	2.56405e-05
1.05	7.69664e-05	6.65183e-05	3.64027e-05	1.31898e-05
1.1	0.000237501	0.000208714	3.72557e-05	0.000107036
1.15	0.000421827	0.000392099	0.000140677	6.63762e-05
1.2	0.000733382	0.000716045	3.43844e-05	-0.000154752
1.25	0.00134059	0.00132232	-0.000123165	-0.000183019
1.3	0.00234337	0.00226149	8.47429e-05	-0.000608166
1.35	0.00440713	0.00393208	-0.000224425	-0.00197769
1.4	0.00727179	0.00638518	-0.000843771	-0.00337586
1.45	0.00897995	0.00762989	-0.000362695	-0.0047215
1.5	0.00899792	0.00653371	-0.000156579	-0.00618454
1.55	0.008441	0.00526538	-0.00104286	-0.0065145
1.6	0.00763417	0.00467415	-0.000900681	-0.00596839
1.65	0.00689485	0.00339258	-8.8583e-05	-0.00600178
1.7	0.00688869	0.00227745	-0.0003097	-0.00649395
1.75	0.00761415	0.00220154	-7.91231e-05	-0.0072885
1.8	0.00913645	0.000995066	0.0010075	-0.00902606
1.85	0.0115663	-0.00114989	0.000657082	-0.0114903
1.9	0.0151458	-0.00244669	0.000617733	-0.0149342
1.95	0.0220265	-0.0069851	0.00256001	-0.0207321
2	0.0335997	-0.0167024	0.00251858	-0.0290454
2.05	0.0481708	-0.0279412	0.00192393	-0.0391921
2.1	0.0631018	-0.042128	0.00501977	-0.0467105
2.15	0.0701963	-0.0543555	0.00702603	-0.0438591
2.2	0.0619003	-0.0524369	0.00608739	-0.032326
2.25	0.0500469	-0.0448752	0.00728975	-0.0209233
2.3	0.049036	-0.0468059	0.00863997	-0.0117932
2.35	0.0494436	-0.0488101	0.00645924	-0.00453081
2.4	0.0433081	-0.0429681	0.00541548	-3.942e-05
2.45	0.0487924	-0.047607	0.00789202	0.00721019
2.5	0.0720659	-0.0682291	0.00992981	0.0209688
2.55	0.0883947	-0.0805817	0.0131851	0.0338581
2.6	0.104732	-0.0877311	0.0206087	0.0533611
2.65	0.163428	-0.121958	0.0306642	0.104378
2.7	0.270885	-0.179893	0.0519195	0.195758
2.75	0.43437	-0.238246	0.093935	0.350844
2.8	0.679255	-0.280479	0.147444	0.600817
2.85	0.919442	-0.257139	0.199199	0.859985
2.9	1	-0.126049	0.230808	0.9648
2.95	0.924248	0.0630972	0.206032	0.898779
3	0.834357	0.212748	0.118063	0.798092
3.05	0.777202	0.27716	0.027055	0.725598
3.1	0.670566	0.275092	-0.00470287	0.611524
3.15	0.491662	0.24397	0.00723047	0.426799
3.2	0.334098	0.210717	0.0068247	0.259179
3.25	0.247742	0.180282	-0.00735515	0.169765
3.3	0.188834	0.14782	-0.00295589	0.117469
3.35	0.156116	0.137885	0.0046368	0.0730612
3.4	0.183183	0.173984	-0.0105512	0.0563393
3.45	0.210856	0.202756	-0.0239259	0.0527101
3.5	0.160699	0.157141	-0.0128614	0.031073
3.55	0.0723168	0.072153	0.0015637	0.00460794
3.6	0.0294898	0.028666	0.000872428	-0.00686665
3.65	0.0374739	0.0355924	-0.00474485	-0.0107222
3.7	0.0479435	0.045809	-0.00423643	-0.0134969
3.75	0.0382739	0.036664	0.000652277	-0.0109641
3.8	0.0245326	0.0223428	0.00731708	-0.00700733
3.85	0.0226884	0.0130896	0.0146086	-0.0114023
3.9	0.0277872	0.00396301	0.0174969	-0.0212198
3.95	0.0322244	-0.00491722	0.0140132	-0.0285983
4	0.0423405	-0.0114925	0.0115734	-0.0390728
4.05	0.0638999	-0.023467	0.0146023	-0.057613
4.1	0.0848589	-0.0419183	0.016463	-0.0719225
4.15	0.0891186	-0.0534551	0.0135196	-0.0700136
4.2	0.0777167	-0.0521548	0.0116584	-0.0564255
4.25	0.0633814	-0.0468409	0.0138344	-0.0403949
4.3	0.0522991	-0.0432361	0.0153212	-0.0251219
4.35	0.0410066	-0.037181	0.0123013	-0.0121572
4.4	0.0271588	-0.0258786	0.00718106	-0.00404119
4.45	0.0151946	-0.0145777	0.00423255	-0.000676676
4.5	0.0104597	-0.00954957	0.00397791	0.00154498
4.55	0.0119947	-0.0100982	0.00423055	0.00489913
4.6	0.0142489	-0.0112282	0.0039651	0.0078254
4.65	0.0146564	-0.010639	0.00396261	0.00926912
4.7	0.0151386	-0.00922175	0.00473251	0.0110336
4.75	0.0165731	-0.00731166	0.00559409	0.013781
4.8	0.0166863	-0.00450095	0.00576484	0.0149982
4.85	0.0138754	-0.00152339	0.00502979	0.0128415
4.9	0.00949641	0.000458963	0.0036643	0.00874893
4.95	0.00569162	0.00122803	0.00223739	0.00508729
5	0.0032459	0.00125225	0.00117803	0.00275318
5.05	0.00189476	0.00102548	0.000559522	0.00149179
5.1	0.00127554	0.000865143	0.000242954	0.000905257
5.15	0.00114334	0.000892239	7.12338e-05	0.000711372
5.2	0.00123745	0.00106258	-1.95577e-05	0.000633907
5.25	0.00136063	0.00127671	-2.61485e-05	0.000469738
5.3	0.00154946	0.0015384	-7.7852e-06	0.000184663
5.35	0.00203554	0.00202723	-6.53694e-05	-0.000171794
5.4	0.00283892	0.00277438	-0.00016318	-0.000579329
5.45	0.00346683	0.00332275	-0.000193966	-0.00096985
5.5	0.00331627	0.00309313	-0.000198975	-0.00117922
5.55	0.00242889	0.00212675	-0.000241227	-0.00114816
5.6	0.00150012	0.00109521	-0.000214139	-0.00100251
5.65	0.000970566	0.000471407	-7.48261e-05	-0.00084509
5.7	0.000703499	0.000208137	4.06539e-05	-0.000670774
5.75	0.000528468	0.000137861	7.04378e-05	-0.000505282
5.8	0.000429729	0.000152207	7.54151e-05	-0.000394731
5.85	0.000341456	0.000150881	6.21649e-05	-0.000299937
5.9	0.000176846	7.77837e-05	-1.98606e-06	-0.00015881
5.95	3.58792e-05	-8.87148e-07	-3.22686e-05	-1.5661e-05
6	4.65667e-05	-4.96845e-06	3.88183e-05	2.52372e-05
