# Supplementary material for: Terahertz electric-field-driven dynamical multiferroicity in SrTiO3
Source: Nature. 2024 Apr 10;628(8008):534–9. doi: 10.1038/s41586-024-07175-9 (PMC11023939; doi:10.1038/s41586-024-07175-9)
Supplement: Supplementary file 8 — Source Data Extended Data Fig. 4 [file 41586_2024_7175_MOESM8_ESM.xlsx]

## Sheet: PanelA
Frequency (THz)	$\epsilon_1$		Frequency (THz)	$\epsilon_2$
0	23.9022		0	0
0.0299792	23.9043		0.0299792	0.0701153
0.0599585	23.9107		0.0599585	0.140313
0.0899377	23.9213		0.0899377	0.210674
0.119917	23.9362		0.119917	0.281282
0.149896	23.9554		0.149896	0.35222
0.179875	23.9788		0.179875	0.423573
0.209855	24.0066		0.209855	0.495426
0.239834	24.0387		0.239834	0.567865
0.269813	24.0753		0.269813	0.640979
0.299792	24.1162		0.299792	0.71486
0.329772	24.1616		0.329772	0.789599
0.359751	24.2115		0.359751	0.865292
0.38973	24.2659		0.38973	0.942037
0.419709	24.325		0.419709	1.01994
0.449689	24.3887		0.449689	1.09909
0.479668	24.4571		0.479668	1.17961
0.509647	24.5304		0.509647	1.26162
0.539626	24.6085		0.539626	1.34522
0.569606	24.6916		0.569606	1.43053
0.599585	24.7798		0.599585	1.5177
0.629564	24.8731		0.629564	1.60684
0.659543	24.9716		0.659543	1.69811
0.689523	25.0755		0.689523	1.79164
0.719502	25.1849		0.719502	1.8876
0.749481	25.2998		0.749481	1.98614
0.77946	25.4204		0.77946	2.08744
0.80944	25.5469		0.80944	2.19169
0.839419	25.6793		0.839419	2.29906
0.869398	25.8179		0.869398	2.40977
0.899377	25.9627		0.899377	2.52403
0.929357	26.114		0.929357	2.64208
0.959336	26.2718		0.959336	2.76415
0.989315	26.4365		0.989315	2.89051
1.01929	26.6082		1.01929	3.02144
1.04927	26.787		1.04927	3.15723
1.07925	26.9733		1.07925	3.29819
1.10923	27.1671		1.10923	3.44467
1.13921	27.3688		1.13921	3.59703
1.16919	27.5786		1.16919	3.75567
1.19917	27.7967		1.19917	3.92098
1.22915	28.0234		1.22915	4.09344
1.25913	28.2589		1.25913	4.27351
1.28911	28.5036		1.28911	4.46173
1.31909	28.7578		1.31909	4.65865
1.34907	29.0217		1.34907	4.86488
1.37905	29.2957		1.37905	5.08108
1.40902	29.5801		1.40902	5.30795
1.439	29.8753		1.439	5.54627
1.46898	30.1815		1.46898	5.79687
1.49896	30.4992		1.49896	6.06065
1.52894	30.8287		1.52894	6.3386
1.55892	31.1704		1.55892	6.63178
1.5889	31.5246		1.5889	6.94137
1.61888	31.8917		1.61888	7.26864
1.64886	32.2721		1.64886	7.61496
1.67884	32.6662		1.67884	7.98187
1.70882	33.0742		1.70882	8.37101
1.7388	33.4965		1.7388	8.78421
1.76878	33.9334		1.76878	9.22344
1.79875	34.3851		1.79875	9.69088
1.82873	34.8518		1.82873	10.1889
1.85871	35.3335		1.85871	10.7202
1.88869	35.8304		1.88869	11.2876
1.91867	36.3422		1.91867	11.8943
1.94865	36.8688		1.94865	12.5438
1.97863	37.4095		1.97863	13.2398
2.00861	37.9637		2.00861	13.9867
2.03859	38.5305		2.03859	14.7889
2.06857	39.1083		2.06857	15.6516
2.09855	39.6953		2.09855	16.5803
2.12853	40.2892		2.12853	17.5811
2.15851	40.8869		2.15851	18.6605
2.18848	41.4844		2.18848	19.8258
2.21846	42.0768		2.21846	21.0845
2.24844	42.6579		2.24844	22.445
2.27842	43.2201		2.27842	23.916
2.3084	43.7541		2.3084	25.5067
2.33838	44.2484		2.33838	27.2266
2.36836	44.689		2.36836	29.0851
2.39834	45.0591		2.39834	31.0914
2.42832	45.3387		2.42832	33.254
2.4583	45.5038		2.4583	35.5799
2.48828	45.5264		2.48828	38.0738
2.51826	45.3742		2.51826	40.737
2.54824	45.0104		2.54824	43.5662
2.57822	44.3938		2.57822	46.5513
2.60819	43.4799		2.60819	49.6741
2.63817	42.2222		2.63817	52.9055
2.66815	40.5744		2.66815	56.204
2.69813	38.4938		2.69813	59.5139
2.72811	35.9458		2.72811	62.7645
2.75809	32.909		2.75809	65.8704
2.78807	29.3808		2.78807	68.7347
2.81805	25.3829		2.81805	71.2536
2.84803	20.9646		2.84803	73.3235
2.87801	16.2041		2.87801	74.8508
2.90799	11.2056		2.90799	75.7608
2.93797	6.093		2.93797	76.0072
2.96795	1		2.96795	75.5773
2.99792	-3.94142		2.99792	74.4937
3.0279	-8.61212		3.0279	72.8118
3.05788	-12.9148		3.05788	70.6124
3.08786	-16.7794		3.08786	67.9931
3.11784	-20.1648		3.11784	65.0584
3.14782	-23.0568		3.14782	61.9108
3.1778	-25.4637		3.1778	58.6444
3.20778	-27.4115		3.20778	55.3403
3.23776	-28.9375		3.23776	52.0651
3.26774	-30.0858		3.26774	48.8704
3.29772	-30.903		3.29772	45.7938
3.3277	-31.4354		3.3277	42.8611
3.35768	-31.7266		3.35768	40.088
3.38765	-31.8165		3.38765	37.4824
3.41763	-31.7406		3.41763	35.0463
3.44761	-31.5302		3.44761	32.7772
3.47759	-31.2119		3.47759	30.6696
3.50757	-30.8085		3.50757	28.716
3.53755	-30.3391		3.53755	26.9077
3.56753	-29.8197		3.56753	25.2354
3.59751	-29.2635		3.59751	23.6896
3.62749	-28.6813		3.62749	22.2609
3.65747	-28.0819		3.65747	20.9403
3.68745	-27.4724		3.68745	19.7191
3.71743	-26.8588		3.71743	18.5892
3.74741	-26.2455		3.74741	17.5431
3.77738	-25.6364		3.77738	16.5737
3.80736	-25.0341		3.80736	15.6748
3.83734	-24.441		3.83734	14.8403
3.86732	-23.8587		3.86732	14.0648
3.8973	-23.2886		3.8973	13.3435
3.92728	-22.7315		3.92728	12.6719
3.95726	-22.1881		3.95726	12.0458
3.98724	-21.6588		3.98724	11.4616
4.01722	-21.1438		4.01722	10.9158
4.0472	-20.6432		4.0472	10.4054
4.07718	-20.157		4.07718	9.9276
4.10716	-19.6849		4.10716	9.47983
4.13714	-19.2269		4.13714	9.05976
4.16712	-18.7826		4.16712	8.66528
4.19709	-18.3518		4.19709	8.29446
4.22707	-17.934		4.22707	7.94553
4.25705	-17.5291		4.25705	7.61689
4.28703	-17.1365		4.28703	7.30706
4.31701	-16.7559		4.31701	7.01469
4.34699	-16.387		4.34699	6.73855
4.37697	-16.0294		4.37697	6.47751
4.40695	-15.6826		4.40695	6.23054
4.43693	-15.3463		4.43693	5.99666
4.46691	-15.0202		4.46691	5.77502
4.49689	-14.7038		4.49689	5.56479
4.52687	-14.3969		4.52687	5.36524
4.55685	-14.0991		4.55685	5.17567
4.58682	-13.8101		4.58682	4.99546
4.6168	-13.5295		4.6168	4.82401
4.64678	-13.257		4.64678	4.66079
4.67676	-12.9924		4.67676	4.5053
4.70674	-12.7354		4.70674	4.35706
4.73672	-12.4856		4.73672	4.21564
4.7667	-12.2429		4.7667	4.08066
4.79668	-12.0069		4.79668	3.95172
4.82666	-11.7775		4.82666	3.82849
4.85664	-11.5543		4.85664	3.71064
4.88662	-11.3372		4.88662	3.59787
4.9166	-11.126		4.9166	3.48991
4.94658	-10.9204		4.94658	3.38648
4.97655	-10.7203		4.97655	3.28735
5.00653	-10.5254		5.00653	3.19229
5.03651	-10.3356		5.03651	3.10108
5.06649	-10.1506		5.06649	3.01353
5.09647	-9.97044		5.09647	2.92943
5.12645	-9.79481		5.12645	2.84863
5.15643	-9.62359		5.15643	2.77095
5.18641	-9.45663		5.18641	2.69624
5.21639	-9.29379		5.21639	2.62435
5.24637	-9.13494		5.24637	2.55515
5.27635	-8.97994		5.27635	2.4885
5.30633	-8.82867		5.30633	2.4243
5.33631	-8.681		5.33631	2.36241
5.36628	-8.53682		5.36628	2.30273
5.39626	-8.39602		5.39626	2.24517
5.42624	-8.25849		5.42624	2.18962
5.45622	-8.12413		5.45622	2.13599
5.4862	-7.99283		5.4862	2.08421
5.51618	-7.86452		5.51618	2.03418
5.54616	-7.73908		5.54616	1.98583
5.57614	-7.61643		5.57614	1.93909
5.60612	-7.4965		5.60612	1.89389
5.6361	-7.37919		5.6361	1.85016
5.66608	-7.26443		5.66608	1.80784
5.69606	-7.15215		5.69606	1.76688
5.72604	-7.04226		5.72604	1.72722
5.75602	-6.93471		5.75602	1.6888
5.78599	-6.82942		5.78599	1.65157
5.81597	-6.72633		5.81597	1.61549
5.84595	-6.62537		5.84595	1.58051
5.87593	-6.52649		5.87593	1.54659
5.90591	-6.42963		5.90591	1.51369
5.93589	-6.33472		5.93589	1.48176
5.96587	-6.24173		5.96587	1.45078
5.99585	-6.15058		5.99585	1.42069
6.02583	-6.06124		6.02583	1.39148
6.05581	-5.97365		6.05581	1.3631
6.08579	-5.88777		6.08579	1.33554
6.11577	-5.80355		6.11577	1.30875
6.14575	-5.72095		6.14575	1.2827
6.17572	-5.63992		6.17572	1.25738
6.2057	-5.56043		6.2057	1.23276
6.23568	-5.48243		6.23568	1.20881
6.26566	-5.40589		6.26566	1.18551
6.29564	-5.33076		6.29564	1.16283
6.32562	-5.25702		6.32562	1.14075
6.3556	-5.18462		6.3556	1.11926
6.38558	-5.11354		6.38558	1.09833
6.41556	-5.04373		6.41556	1.07795
6.44554	-4.97518		6.44554	1.05809
6.47552	-4.90784		6.47552	1.03874
6.5055	-4.84169		6.5055	1.01988
6.53548	-4.77671		6.53548	1.0015
6.56545	-4.71285		6.56545	0.983581
6.59543	-4.6501		6.59543	0.966105
6.62541	-4.58843		6.62541	0.94906
6.65539	-4.52781		6.65539	0.932432
6.68537	-4.46822		6.68537	0.916209
6.71535	-4.40964		6.71535	0.900378
6.74533	-4.35203		6.74533	0.884926
6.77531	-4.29539		6.77531	0.869842
6.80529	-4.23968		6.80529	0.855114
6.83527	-4.18488		6.83527	0.840732
6.86525	-4.13099		6.86525	0.826686
6.89523	-4.07796		6.89523	0.812964
6.92521	-4.02579		6.92521	0.799558
6.95519	-3.97446		6.95519	0.786459
6.98516	-3.92395		6.98516	0.773656
7.01514	-3.87424		7.01514	0.761142
7.04512	-3.82531		7.04512	0.748908
7.0751	-3.77714		7.0751	0.736947
7.10508	-3.72973		7.10508	0.725249
7.13506	-3.68305		7.13506	0.713809
7.16504	-3.63708		7.16504	0.702618
7.19502	-3.59182		7.19502	0.69167
7.225	-3.54725		7.225	0.680957
7.25498	-3.50335		7.25498	0.670474
7.28496	-3.46011		7.28496	0.660214
7.31494	-3.41752		7.31494	0.650171
7.34492	-3.37556		7.34492	0.640338
7.37489	-3.33422		7.37489	0.630712
7.40487	-3.29349		7.40487	0.621284
7.43485	-3.25335		7.43485	0.612052
7.46483	-3.21379		7.46483	0.603009
7.49481	-3.17481		7.49481	0.59415
7.52479	-3.13639		7.52479	0.58547
7.55477	-3.09852		7.55477	0.576966
7.58475	-3.06118		7.58475	0.568632
7.61473	-3.02438		7.61473	0.560463
7.64471	-2.98809		7.64471	0.552457
7.67469	-2.95231		7.67469	0.544608
7.70467	-2.91703		7.70467	0.536913
7.73465	-2.88223		7.73465	0.529368
7.76462	-2.84792		7.76462	0.521968
7.7946	-2.81408		7.7946	0.514711
7.82458	-2.78069		7.82458	0.507593
7.85456	-2.74777		7.85456	0.500611
7.88454	-2.71528		7.88454	0.49376
7.91452	-2.68323		7.91452	0.487039
7.9445	-2.65161		7.9445	0.480444
7.97448	-2.62041		7.97448	0.473971
