# Supplementary material for: Terahertz electric-field-driven dynamical multiferroicity in SrTiO3
Source: Nature. 2024 Apr 10;628(8008):534–9. doi: 10.1038/s41586-024-07175-9 (PMC11023939; doi:10.1038/s41586-024-07175-9)
Supplement: Supplementary file 9 — Source Data Extended Data Fig. 5 [file 41586_2024_7175_MOESM9_ESM.xlsx]

## Sheet: PanelA
$\mu_0 H_{appl}$ (mT)	Faraday rot., P-probe (mrad)	Faraday rot., P-probe error (mrad)		$\mu_0 H_{appl}$ (mT)	Faraday rot., S-probe (mrad)	Faraday rot., S-probe error (mrad)
-52	-5.21127	0.00124		-52	4.16752	0.0154051
-47.84	-4.80857	0.0530858		-47.84	3.66117	0.0477653
-43.68	-4.35713	0.111137		-43.68	3.40321	0.129059
-39.52	-3.94778	0.093255		-39.52	3.00637	0.177614
-35.36	-3.5954	0.0830433		-35.36	2.80378	0.229357
-31.2	-3.12523	0.146777		-31.2	2.49339	0.178783
-27.04	-2.79309	0.130855		-27.04	2.15583	0.123851
-22.88	-2.38442	0.160964		-22.88	1.87185	0.0796847
-18.72	-1.93115	0.118029		-18.72	1.46741	0.146643
-14.56	-1.51531	0.185367		-14.56	1.14021	0.0445458
-10.4	-1.14035	0.145876		-10.4	0.832589	0.274822
-6.24	-0.672487	0.0994039		-6.24	0.53289	0.319809
-2.08	-0.250936	0.220756		-2.08	0.283893	0.332973
2.08	0.236179	0.255805		2.08	-0.0309899	0.30235
6.24	0.68514	0.297031		6.24	-0.460442	0.273084
10.4	1.17257	0.247888		10.4	-0.815357	0.247323
14.56	1.57918	0.256953		14.56	-1.19149	0.23318
18.72	1.9999	0.311839		18.72	-1.48257	0.239873
22.88	2.40205	0.245778		22.88	-1.78851	0.196337
27.04	2.79668	0.266513		27.04	-2.18075	0.0581839
31.2	3.15223	0.21644		31.2	-2.43211	0.110275
35.36	3.53277	0.202344		35.36	-2.72679	0.172342
39.52	3.93417	0.0807767		39.52	-3.1963	0.0582475
43.68	4.34985	0.0435233		43.68	-3.50086	0.0770958
47.84	4.73568	0.0658792		47.84	-3.81748	0.113936
52	5.13503	0.0828283		52	-4.14493	0.0348847
