# Supplementary material for: Terahertz electric-field-driven dynamical multiferroicity in SrTiO3
Source: Nature. 2024 Apr 10;628(8008):534–9. doi: 10.1038/s41586-024-07175-9 (PMC11023939; doi:10.1038/s41586-024-07175-9)
Supplement: Supplementary file 10 — Source Data Extended Data Fig. 6 [file 41586_2024_7175_MOESM10_ESM.xlsx]

## Sheet: PanelA
Frequency (THz)	Faraday rotation $\dfrac{1}{2}$(RCP-LCP), 400 nm ($\mu$rad/THz)		Frequency (THz)	$E_x \cdot E_y$ pump field
0	46.1464		0	94.2702
0.099984	148.324		0.099984	102.642
0.199968	263.014		0.199968	116.399
0.299952	346.931		0.299952	126.841
0.399936	407.471		0.399936	129.011
0.49992	424.224		0.49992	125.655
0.599904	410.62		0.599904	123.014
0.699888	369.825		0.699888	117.808
0.799872	316.728		0.799872	107.492
0.899856	259.928		0.899856	93.6007
0.99984	204.705		0.99984	89.3109
1.09982	152.006		1.09982	93.0541
1.19981	108.133		1.19981	85.6859
1.29979	67.5521		1.29979	66.3139
1.39978	37.018		1.39978	48.4857
1.49976	16.4766		1.49976	36.5753
1.59974	6.78009		1.59974	24.0091
1.69973	3.60286		1.69973	11.1541
1.79971	3.00828		1.79971	5.54634
1.8997	5.54669		1.8997	3.74574
1.99968	4.2368		1.99968	1.69384
2.09966	1.42879		2.09966	1.28332
2.19965	1.22935		2.19965	3.99147
2.29963	1.30844		2.29963	5.51448
2.39962	0.781829		2.39962	6.27202
2.4996	1.60031		2.4996	6.55975
2.59958	4.47176		2.59958	3.12345
2.69957	5.04402		2.69957	3.04412
2.79955	2.96028		2.79955	5.93186
2.89954	1.79018		2.89954	4.58905
2.99952	1.92472		2.99952	0.98762
3.0995	3.53107		3.0995	1.79929
3.19949	5.54778		3.19949	3.05513
3.29947	8.539		3.29947	4.38031
3.39946	9.63318		3.39946	5.12141
3.49944	12.4218		3.49944	6.66055
3.59942	14.7751		3.59942	8.87463
3.69941	18.2515		3.69941	11.6282
3.79939	22.9292		3.79939	12.7376
3.89938	27.1158		3.89938	13.0052
3.99936	31.64		3.99936	16.2387
4.09934	33.4813		4.09934	18.517
4.19933	34.9443		4.19933	17.4488
4.29931	34.4145		4.29931	12.3842
4.3993	32.885		4.3993	11.5283
4.49928	28.2938		4.49928	13.3528
4.59926	22.2228		4.59926	11.6276
4.69925	13.3491		4.69925	7.37641
4.79923	2.59212		4.79923	2.20882
4.89922	13.7177		4.89922	5.30383
4.9992	31.7032		4.9992	14.8883
5.09918	53.751		5.09918	21.5055
5.19917	78.4596		5.19917	26.9109
5.29915	106.031		5.29915	45.9346
5.39914	133.469		5.39914	72.2327
5.49912	157.153		5.49912	90.4617
5.5991	178.456		5.5991	95.2177
5.69909	196.235		5.69909	116.616
5.79907	209.709		5.79907	159.426
5.89906	213.364		5.89906	190.469
5.99904	207.763		5.99904	207.763
6.09902	197.045		6.09902	211.366
6.19901	182.563		6.19901	185.971
6.29899	162.731		6.29899	138.897
6.39898	139.143		6.39898	99.3515
6.49896	113.619		6.49896	78.8531
6.59894	87.6301		6.59894	66.7817
6.69893	62.8991		6.69893	52.7336
6.79891	39.7995		6.79891	35.2675
6.8989	21.085		6.8989	17.8437
6.99888	7.68348		6.99888	8.45114
7.09886	8.03571		7.09886	20.8563
7.19885	16.3865		7.19885	35.4124
7.29883	23.236		7.29883	46.833
7.39882	28.6482		7.39882	49.7825
7.4988	31.5793		7.4988	44.4803
7.59878	33.5053		7.59878	37.6704
7.69877	34.8645		7.69877	30.6644
7.79875	32.6703		7.79875	21.6971
7.89874	28.2254		7.89874	14.1577
7.99872	23.4244		7.99872	12.1424

## Sheet: PanelB
Frequency (THz)	Faraday rotation $\dfrac{1}{2}$(RCP-LCP), 400 nm ($\mu$rad/THz)		Frequency (THz)	$E_x \cdot E_y$ pump field
0	3.57407		0	5.01525
0.099984	10.3903		0.099984	5.46062
0.199968	18.3222		0.199968	6.1925
0.299952	23.9307		0.299952	6.74805
0.399936	26.919		0.399936	6.86348
0.49992	27.6999		0.49992	6.68496
0.599904	26.7551		0.599904	6.54446
0.699888	24.3708		0.699888	6.2675
0.799872	20.9193		0.799872	5.71868
0.899856	17.0931		0.899856	4.97963
0.99984	13.5934		0.99984	4.75141
1.09982	10.6219		1.09982	4.95055
1.19981	7.88107		1.19981	4.55856
1.29979	5.10141		1.29979	3.52795
1.39978	2.45222		1.39978	2.57948
1.49976	0.463485		1.49976	1.94583
1.59974	0.456481		1.59974	1.2773
1.69973	0.526813		1.69973	0.593409
1.79971	0.642133		1.79971	0.29507
1.8997	0.953722		1.8997	0.199276
1.99968	1.23618		1.99968	0.0901136
2.09966	1.32027		2.09966	0.0682738
2.19965	0.86187		2.19965	0.21235
2.29963	0.1531		2.29963	0.293374
2.39962	0.992435		2.39962	0.333676
2.4996	1.45776		2.4996	0.348984
2.59958	1.55873		2.59958	0.16617
2.69957	1.40539		2.69957	0.161949
2.79955	0.937826		2.79955	0.31558
2.89954	0.578992		2.89954	0.244141
2.99952	0.724833		2.99952	0.0525422
3.0995	0.614535		3.0995	0.0957239
3.19949	0.507635		3.19949	0.162535
3.29947	0.853042		3.29947	0.233036
3.39946	1.16417		3.39946	0.272463
3.49944	1.13469		3.49944	0.354347
3.59942	0.522029		3.59942	0.472137
3.69941	0.781097		3.69941	0.618628
3.79939	1.75502		3.79939	0.677651
3.89938	2.0071		3.89938	0.691886
3.99936	1.7739		3.99936	0.863913
4.09934	1.9692		4.09934	0.985122
4.19933	2.29121		4.19933	0.928291
4.29931	2.14255		4.29931	0.658848
4.3993	1.63977		4.3993	0.613315
4.49928	1.15052		4.49928	0.710381
4.59926	0.936899		4.59926	0.6186
4.69925	0.733052		4.69925	0.392431
4.79923	0.485336		4.79923	0.117511
4.89922	0.842249		4.89922	0.282168
4.9992	1.64421		4.9992	0.792067
5.09918	3.0374		5.09918	1.14411
5.19917	4.73948		5.19917	1.43168
5.29915	6.25776		5.29915	2.44376
5.39914	7.42806		5.39914	3.84283
5.49912	8.3396		5.49912	4.81263
5.5991	9.06842		5.5991	5.06566
5.69909	9.59812		5.69909	6.20404
5.79907	10.0013		5.79907	8.48157
5.89906	10.5115		5.89906	10.1331
5.99904	11.0531		5.99904	11.0531
6.09902	11.1192		6.09902	11.2449
6.19901	10.3699		6.19901	9.89382
6.29899	8.90444		6.29899	7.38945
6.39898	7.1079		6.39898	5.28558
6.49896	5.45987		6.49896	4.19505
6.59894	4.20256		6.59894	3.55284
6.69893	3.23571		6.69893	2.80547
6.79891	2.51767		6.79891	1.87626
6.8989	1.96735		6.8989	0.949301
6.99888	1.2719		6.99888	0.449608
7.09886	0.433726		7.09886	1.10957
7.19885	0.742689		7.19885	1.88397
7.29883	1.36224		7.29883	2.49155
7.39882	1.68365		7.39882	2.64847
7.4988	1.82006		7.4988	2.36639
7.59878	1.92363		7.59878	2.0041
7.69877	1.99031		7.69877	1.63137
7.79875	1.87972		7.79875	1.1543
7.89874	1.59131		7.89874	0.753203
7.99872	1.4041		7.99872	0.645986
