# Supplementary material for: Terahertz electric-field-driven dynamical multiferroicity in SrTiO3
Source: Nature. 2024 Apr 10;628(8008):534–9. doi: 10.1038/s41586-024-07175-9 (PMC11023939; doi:10.1038/s41586-024-07175-9)
Supplement: Supplementary file 11 — Source Data Extended Data Fig. 7 [file 41586_2024_7175_MOESM11_ESM.xlsx]

## Sheet: PanelA
Time (ps)	Kerr rot. (RCP-LCP)/2, exp. ($\mu$rad)		Time (ps)	Kerr rot. linear, exp. ($\mu$rad)
1.00069	-0.152529		1.00069	-0.168746
1.03405	-0.0665374		1.03405	-0.0808649
1.06741	0.412066		1.06741	-0.204717
1.10076	0.600998		1.10076	-0.0742594
1.13412	0.57097		1.13412	0.131441
1.16748	-0.0197428		1.16748	-0.140725
1.20083	0.013462		1.20083	0.00593743
1.23419	-0.0701664		1.23419	0.0665747
1.26755	0.200456		1.26755	0.0648649
1.3009	0.564507		1.3009	0.110412
1.33426	0.401779		1.33426	-0.0822041
1.36762	0.172821		1.36762	-0.0728628
1.40097	0.279748		1.40097	0.0304792
1.43433	0.650204		1.43433	0.103101
1.46769	1.34191		1.46769	0.194954
1.50104	2.5392		1.50104	0.445487
1.5344	2.90046		1.5344	0.754782
1.56775	2.79763		1.56775	0.647556
1.60111	2.15837		1.60111	0.765755
1.63447	2.23192		1.63447	0.572576
1.66782	3.46825		1.66782	0.76539
1.70118	6.37657		1.70118	1.22286
1.73454	8.08448		1.73454	1.94155
1.76789	7.39926		1.76789	1.92197
1.80125	5.24405		1.80125	1.33907
1.83461	5.00048		1.83461	1.18677
1.86796	8.08382		1.86796	1.77557
1.90132	11.9954		1.90132	2.93242
1.93468	11.9825		1.93468	3.55311
1.96803	7.84753		1.96803	2.50347
2.00139	5.46771		2.00139	1.55174
2.03475	9.64476		2.03475	2.22018
2.0681	13.7331		2.0681	3.82477
2.10146	11.2322		2.10146	4.33093
2.13482	4.31196		2.13482	3.01716
2.16817	0.800429		2.16817	1.52592
2.20153	5.50144		2.20153	2.07069
2.23489	11.4147		2.23489	3.49158
2.26824	7.61785		2.26824	3.56505
2.3016	-1.82562		2.3016	2.14464
2.33495	-5.93262		2.33495	1.1459
2.36831	-0.91075		2.36831	1.72464
2.40167	4.12484		2.40167	2.41007
2.43502	0.77567		2.43502	2.11733
2.46838	-7.26883		2.46838	0.930628
2.50174	-11.8479		2.50174	0.422597
2.53509	-8.95069		2.53509	0.324756
2.56845	-3.27054		2.56845	0.867297
2.60181	-3.91289		2.60181	0.897922
2.63516	-11.1304		2.63516	0.678719
2.66852	-14.4869		2.66852	0.210007
2.70188	-9.14723		2.70188	0.156398
2.73523	-2.64653		2.73523	0.530253
2.76859	-3.63147		2.76859	1.04782
2.80195	-9.08185		2.80195	0.882163
2.8353	-9.13266		2.8353	0.429451
2.86866	-3.58853		2.86866	0.276843
2.90202	1.26586		2.90202	0.877346
2.93537	-0.694902		2.93537	0.876765
2.96873	-3.64541		2.96873	0.396214
3.00208	-3.06664		3.00208	0.142181
3.03544	0.541902		3.03544	0.341018
3.0688	2.11293		3.0688	0.667427
3.10215	0.863467		3.10215	0.366193
3.13551	-0.866889		3.13551	-0.0321079
3.16887	-1.19024		3.16887	-0.266884
3.20222	-0.632458		3.20222	-0.251393
3.23558	0.00617046		3.23558	-0.201211
3.26894	-0.522187		3.26894	-0.179237
3.30229	-2.46446		3.30229	-0.260262
3.33565	-4.3728		3.33565	-0.361
3.36901	-3.44379		3.36901	-0.370458
3.40236	-0.973845		3.40236	-0.395655
3.43572	-1.9544		3.43572	-0.160051
3.46908	-4.52402		3.46908	-0.0874507
3.50243	-4.38254		3.50243	-0.124115
3.53579	-2.40947		3.53579	-0.486822
3.56915	-0.784049		3.56915	-0.392846
3.6025	-1.72145		3.6025	-0.174908
3.63586	-2.70597		3.63586	-0.124042
3.66921	-2.2824		3.66921	-0.305287
3.70257	-0.75793		3.70257	-0.548093
3.73593	0.640411		3.73593	-0.451847
3.76928	-0.189183		3.76928	-0.0730866
3.80264	-0.889269		3.80264	-0.186019
3.836	-0.682919		3.836	-0.468742
3.86935	0.307604		3.86935	-0.765944
3.90271	0.341742		3.90271	-0.676631
3.93607	0.0778776		3.93607	-0.532822
3.96942	-1.03621		3.96942	-0.226699

## Sheet: PanelB
Time (ps)	Kerr rot. (RCP-LCP)/2, sim. ($\mu$rad)		Time (ps)	Kerr rot. linear, sim. ($\mu$rad)
1.00069	-0.0418965		1.00069	0.00691231
1.03405	-0.0138008		1.03405	0.0251017
1.06741	0.0768637		1.06741	0.0511043
1.10076	0.178178		1.10076	0.078159
1.13412	0.207902		1.13412	0.090922
1.16748	0.151229		1.16748	0.0664526
1.20083	0.0535251		1.20083	0.0183406
1.23419	-0.000822325		1.23419	0.00528246
1.26755	0.116457		1.26755	0.0971205
1.3009	0.469168		1.3009	0.272864
1.33426	0.892714		1.33426	0.428801
1.36762	1.08734		1.36762	0.447721
1.40097	0.86573		1.40097	0.314004
1.43433	0.295797		1.43433	0.0873826
1.46769	-0.0886962		1.46769	0.00777806
1.50104	0.350634		1.50104	0.315175
1.5344	1.81181		1.5344	0.998129
1.56776	3.43248		1.56776	1.55218
1.60111	3.57938		1.60111	1.36737
1.63447	1.60958		1.63447	0.437056
1.66782	0.0084828		1.66782	0.0152277
1.70118	1.28207		1.70118	1.03149
1.73454	4.70744		1.73454	2.7181
1.76789	6.06628		1.76789	2.92297
1.80125	3.40179		1.80125	1.394
1.83461	-0.185697		1.83461	0.0260491
1.86796	1.27977		1.86796	0.977338
1.90132	6.91605		1.90132	3.30542
1.93468	9.15557		1.93468	3.85989
1.96803	3.13765		1.96803	1.61402
2.00139	-2.87011		2.00139	0.000995154
2.03475	0.209209		2.03475	1.7358
2.0681	8.60719		2.0681	4.33093
2.10146	9.46918		2.10146	3.57894
2.13482	1.13469		2.13482	0.89539
2.16817	-5.86688		2.16817	0.208216
2.20153	-1.75179		2.20153	2.50741
2.23488	6.25745		2.23488	3.55195
2.26824	6.29082		2.26824	1.84968
2.3016	-1.94319		2.3016	0.0698185
2.33495	-7.58916		2.33495	0.538698
2.36831	-5.04004		2.36831	1.54481
2.40167	0.553461		2.40167	1.33859
2.43502	1.68476		2.43502	0.396119
2.46838	-3.9957		2.46838	0.00183846
2.50174	-9.61065		2.50174	0.148241
2.53509	-7.82106		2.53509	0.346856
2.56845	-0.63087		2.56845	0.436596
2.60181	0.566829		2.60181	0.462302
2.63516	-6.07849		2.63516	0.312832
2.66852	-10.1321		2.66852	0.0379722
2.70188	-4.5884		2.70188	0.230744
2.73523	2.4596		2.73523	1.29578
2.76859	2.44271		2.76859	1.92099
2.80195	-2.6655		2.80195	0.965315
2.8353	-4.04436		2.8353	0.00101742
2.86866	0.900829		2.86866	1.03255
2.90202	5.03053		2.90202	2.17942
2.93537	3.02488		2.93537	1.44215
2.96873	-0.639844		2.96873	0.148374
3.00209	-0.484414		3.00209	0.166485
3.03544	1.15216		3.03544	0.572735
3.0688	1.26712		3.0688	0.448888
3.10215	0.528014		3.10215	0.170491
3.13551	0.083959		3.13551	0.0638715
3.16887	-1.01811		3.16887	0.0458112
3.20222	-2.8459		3.20222	0.0100441
3.23558	-2.68562		3.23558	0.0603965
3.26894	0.253094		3.26894	0.42402
3.30229	0.659897		3.30229	0.697894
3.33565	-4.36721		3.33565	0.368536
3.36901	-6.37326		3.36901	0.000229971
3.40236	-1.41146		3.40236	0.397217
3.43572	1.87831		3.43572	0.853668
3.46908	-1.30972		3.46908	0.613537
3.50243	-3.66869		3.50243	0.0873826
3.53579	-1.70361		3.53579	0.0540611
3.56914	0.711149		3.56914	0.414764
3.6025	1.12252		3.6025	0.650392
3.63586	0.578991		3.63586	0.427887
3.66921	-0.110739		3.66921	0.0640475
3.70257	-0.296738		3.70257	0.10096
3.73593	0.484358		3.73593	0.550272
3.76928	1.10197		3.76928	0.6051
3.80264	0.614491		3.80264	0.182947
3.836	-0.528911		3.836	0.0160119
3.86935	-1.12793		3.86935	0.279274
3.90271	-0.615489		3.90271	0.326631
3.93607	0.0839783		3.93607	0.120304
3.96942	-0.196499		3.96942	0.00205354

## Sheet: PanelC
Time (ps)	$\dfrac{1}{2}$(RCP-LCP)$_{exp}$ - $\dfrac{1}{2}$(RCP-LCP)$_{sim}$ ($\mu$rad)
1.00069	-0.110632
1.03405	-0.0527365
1.06741	0.335202
1.10076	0.42282
1.13412	0.363069
1.16748	-0.170972
1.20083	-0.0400631
1.23419	-0.0693441
1.26755	0.083999
1.3009	0.0953391
1.33426	-0.490935
1.36762	-0.914514
1.40097	-0.585982
1.43433	0.354407
1.46769	1.4306
1.50104	2.18857
1.5344	1.08865
1.56775	-0.634853
1.60111	-1.42101
1.63447	0.622343
1.66782	3.45977
1.70118	5.0945
1.73454	3.37704
1.76789	1.33298
1.80125	1.84226
1.83461	5.18617
1.86796	6.80405
1.90132	5.07936
1.93468	2.82698
1.96803	4.70988
2.00139	8.33782
2.03475	9.43555
2.0681	5.12587
2.10146	1.76304
2.13482	3.17727
2.16817	6.66731
2.20153	7.25323
2.23489	5.15723
2.26824	1.32703
2.3016	0.117563
2.33495	1.65654
2.36831	4.12929
2.40167	3.57138
2.43502	-0.909093
2.46838	-3.27313
2.50174	-2.23728
2.53509	-1.12962
2.56845	-2.63967
2.60181	-4.47972
2.63516	-5.05187
2.66852	-4.35482
2.70188	-4.55883
2.73523	-5.10612
2.76859	-6.07417
2.80195	-6.41635
2.8353	-5.08829
2.86866	-4.48936
2.90202	-3.76466
2.93537	-3.71978
2.96873	-3.00556
3.00208	-2.58222
3.03544	-0.610258
3.0688	0.845811
3.10215	0.335453
3.13551	-0.950848
3.16887	-0.172131
3.20222	2.21345
3.23558	2.69179
3.26894	-0.775282
3.30229	-3.12436
3.33565	-0.00558889
3.36901	2.92947
3.40236	0.437617
3.43572	-3.83271
3.46908	-3.2143
3.50243	-0.713845
3.53579	-0.705855
3.56915	-1.4952
3.6025	-2.84397
3.63586	-3.28496
3.66921	-2.17166
3.70257	-0.461192
3.73593	0.156053
3.76928	-1.29115
3.80264	-1.50376
3.836	-0.154008
3.86935	1.43554
3.90271	0.957231
3.93607	-0.00610063
3.96942	-0.839714
