# Supplementary material for: Terahertz electric-field-driven dynamical multiferroicity in SrTiO3
Source: Nature. 2024 Apr 10;628(8008):534–9. doi: 10.1038/s41586-024-07175-9 (PMC11023939; doi:10.1038/s41586-024-07175-9)
Supplement: Supplementary file 12 — Source Data Extended Data Fig. 8 [file 41586_2024_7175_MOESM12_ESM.xlsx]

## Sheet: SymmetryPoints
Normalized k-axis	Symmetry points
0	$\Gamma$
0.162701	$\mathrm{X}$
0.325401	$\mathrm{M}$
0.555494	$\Gamma$
0.837299	$\mathrm{R}$
1	$\mathrm{M}$

## Sheet: Harmonic
Normalized k-axis	Phonon frequency (meV)
0	-12.6815	-12.6815	1.36057e-11	1.36057e-11	1.36057e-11	19.7816	19.8409	19.8409	31.9667	31.9667	31.9667	59.3354	66.4591	66.4591	95.6907
0.00325387	-12.6651	-12.6651	0.517867	0.517897	0.916134	19.7943	19.8394	19.8394	31.9716	31.9725	31.9725	59.3419	66.4561	66.4562	95.6872
0.00650813	-12.616	-12.616	1.037	1.03702	1.82899	19.8325	19.8346	19.8346	31.9862	31.99	31.99	59.3615	66.4472	66.4472	95.677
0.009762	-12.5347	-12.5347	1.55856	1.55857	2.73533	19.8267	19.8267	19.8964	32.0105	32.0192	32.0192	59.3941	66.4323	66.4323	95.66
0.0130159	-12.4219	-12.4219	2.0837	2.08371	3.63186	19.8158	19.8158	19.9863	32.0444	32.0601	32.0601	59.4398	66.4115	66.4115	95.6361
0.0162701	-12.2784	-12.2784	2.61351	2.61352	4.51527	19.8018	19.8018	20.1028	32.0877	32.1128	32.1128	59.4985	66.3848	66.3848	95.6054
0.019524	-12.1055	-12.1055	3.14894	3.14895	5.38219	19.7851	19.7851	20.2464	32.1402	32.1772	32.1772	59.5704	66.3522	66.3522	95.5679
0.0227779	-11.9049	-11.9049	3.69077	3.69078	6.22928	19.7656	19.7656	20.418	32.2016	32.2534	32.2535	59.6555	66.3137	66.3137	95.5236
0.0260321	-11.6784	-11.6784	4.23954	4.23954	7.05321	19.7437	19.7437	20.6181	32.2717	32.3416	32.3416	59.7537	66.2694	66.2694	95.4726
0.029286	-11.4282	-11.4282	4.79543	4.79544	7.85071	19.7194	19.7194	20.8475	32.3501	32.4416	32.4416	59.8651	66.2193	66.2194	95.4148
0.0325403	-11.1566	-11.1566	5.35824	5.35824	8.61867	19.6933	19.6933	21.107	32.4364	32.5535	32.5535	59.9898	66.1636	66.1636	95.3502
0.0357941	-10.8662	-10.8662	5.92723	5.92723	9.35426	19.6654	19.6654	21.3969	32.5302	32.6775	32.6775	60.1276	66.1021	66.1021	95.279
0.039048	-10.5597	-10.5597	6.5011	6.50111	10.055	19.6364	19.6364	21.7174	32.6311	32.8135	32.8135	60.2787	66.035	66.035	95.2011
0.0423023	-10.2394	-10.2394	7.07797	7.07797	10.7188	19.6065	19.6065	22.0682	32.7387	32.9614	32.9614	60.4431	65.9625	65.9625	95.1165
0.0455561	-9.90765	-9.90764	7.65533	7.65534	11.3444	19.5764	19.5764	22.4486	32.8524	33.1214	33.1214	60.6205	65.8845	65.8845	95.0254
0.04881	-9.5662	-9.5662	8.23018	8.23019	11.931	19.5467	19.5467	22.857	32.9718	33.2933	33.2933	60.811	65.8012	65.8012	94.9277
0.0520643	-9.21635	-9.21634	8.79907	8.79907	12.4786	19.5182	19.5182	23.2915	33.0962	33.4771	33.4771	61.0145	65.7127	65.7127	94.8236
0.0553181	-8.85875	-8.85874	9.35825	9.35825	12.988	19.4917	19.4917	23.7493	33.2252	33.6726	33.6726	61.2307	65.6191	65.6191	94.7132
0.058572	-8.49339	-8.49338	9.90381	9.90382	13.4604	19.4682	19.4682	24.2271	33.3582	33.8796	33.8796	61.4595	65.5206	65.5206	94.5966
0.0618263	-8.11958	-8.11958	10.4318	10.4318	13.8978	19.4489	19.4489	24.7215	33.4946	34.0979	34.0979	61.7006	65.4173	65.4173	94.4739
0.0650802	-7.73596	-7.73595	10.9383	10.9383	14.3023	19.4352	19.4352	25.2284	33.6338	34.3272	34.3272	61.9536	65.3095	65.3095	94.3452
0.068334	-7.34043	-7.34042	11.4196	11.4196	14.6763	19.4284	19.4284	25.7438	33.7753	34.5669	34.5669	62.2181	65.1974	65.1974	94.2107
0.0715883	-6.93013	-6.93012	11.872	11.872	15.0223	19.4302	19.4302	26.2639	33.9185	34.8167	34.8167	62.4936	65.0811	65.0811	94.0707
0.0748422	-6.50129	-6.50128	12.2922	12.2922	15.3426	19.4422	19.4422	26.7848	34.0628	35.0759	35.0759	62.7795	64.9609	64.9609	93.9254
0.078096	-6.04888	-6.04888	12.6771	12.6772	15.6396	19.4662	19.4662	27.303	34.2076	35.3438	35.3438	63.0752	64.8372	64.8372	93.775
0.0813503	-5.56608	-5.56607	13.0244	13.0244	15.9154	19.5036	19.5036	27.8154	34.3523	35.6196	35.6196	63.3797	64.7102	64.7102	93.6199
0.0846042	-5.04309	-5.04309	13.3318	13.3318	16.1718	19.5557	19.5557	28.3189	34.4964	35.9024	35.9024	63.6923	64.5803	64.5803	93.4605
0.0878584	-4.46485	-4.46484	13.5983	13.5983	16.4104	19.6232	19.6232	28.8111	34.6392	36.191	36.191	64.0118	64.4479	64.4479	93.297
0.0911123	-3.80537	-3.80537	13.8234	13.8234	16.6328	19.7064	19.7064	29.2897	34.7804	36.4844	36.4844	64.3131	64.3134	64.3376	93.1301
0.0943662	-3.01103	-3.01102	14.0076	14.0076	16.8403	19.8045	19.8045	29.7529	34.9193	36.7813	36.7813	64.1772	64.1773	64.6674	92.9601
0.0976204	-1.92068	-1.92066	14.1526	14.1526	17.0338	19.9162	19.9162	30.199	35.0554	37.0804	37.0804	64.04	64.04	65.0008	92.7878
0.100874	1.28486	1.28488	14.2607	14.2607	17.2144	20.0395	20.0395	30.6267	35.1882	37.3801	37.3801	63.9021	63.9021	65.336	92.6137
0.104128	2.63643	2.63645	14.3348	14.3348	17.3828	20.1719	20.1719	31.0348	35.3172	37.679	37.679	63.7643	63.7643	65.6715	92.4385
0.107382	3.49369	3.4937	14.3784	14.3784	17.5396	20.3105	20.3105	31.4226	35.442	37.9754	37.9754	63.6271	63.6271	66.0055	92.2631
0.110636	4.17238	4.17239	14.395	14.395	17.6855	20.4527	20.4527	31.7892	35.5622	38.2678	38.2678	63.4913	63.4913	66.3363	92.0883
0.11389	4.74861	4.74862	14.3881	14.3881	17.821	20.5956	20.5956	32.1342	35.6772	38.5543	38.5543	63.3575	63.3575	66.662	91.915
0.117144	5.25496	5.25496	14.3611	14.3611	17.9463	20.7369	20.7369	32.4572	35.7868	38.8333	38.8333	63.2266	63.2266	66.9806	91.7444
0.120398	5.70862	5.70863	14.3173	14.3173	18.062	20.8745	20.8745	32.7579	35.8904	39.103	39.103	63.0993	63.0993	67.2901	91.5774
0.123652	6.11973	6.11973	14.2597	14.2597	18.1681	21.0065	21.0065	33.0361	35.9879	39.3617	39.3617	62.9765	62.9765	67.5885	91.4153
0.126906	6.49452	6.49452	14.1911	14.1911	18.2651	21.1315	21.1315	33.2917	36.0788	39.6076	39.6076	62.8591	62.8591	67.8735	91.2593
0.13016	6.8369	6.8369	14.1144	14.1144	18.3531	21.2483	21.2483	33.5247	36.1628	39.8389	39.8389	62.7479	62.7479	68.143	91.1107
0.133414	7.14917	7.14917	14.032	14.032	18.4323	21.356	21.356	33.7352	36.2396	40.0541	40.0541	62.6439	62.6439	68.395	90.9709
0.136668	7.43249	7.43249	13.9468	13.9468	18.5028	21.4537	21.4537	33.9231	36.3091	40.2515	40.2515	62.5478	62.5479	68.6273	90.8411
0.139922	7.68709	7.6871	13.8615	13.8615	18.5647	21.5409	21.5409	34.0885	36.3709	40.4296	40.4297	62.4607	62.4607	68.8378	90.7227
0.143177	7.91251	7.91251	13.7789	13.7789	18.6182	21.6172	21.6172	34.2316	36.4249	40.5871	40.5871	62.3833	62.3833	69.0246	90.6171
0.14643	8.10764	8.10765	13.7019	13.7019	18.6633	21.6821	21.6821	34.3524	36.4709	40.7227	40.7227	62.3164	62.3164	69.186	90.5254
0.149684	8.27096	8.27096	13.6335	13.6335	18.7001	21.7356	21.7356	34.4511	36.5087	40.8351	40.8351	62.2606	62.2606	69.3203	90.4487
0.152939	8.40066	8.40067	13.5765	13.5765	18.7287	21.7773	21.7773	34.5276	36.5382	40.9236	40.9236	62.2165	62.2165	69.4262	90.3881
0.156192	8.49492	8.49492	13.5336	13.5336	18.749	21.8072	21.8072	34.5822	36.5594	40.9874	40.9874	62.1847	62.1847	69.5025	90.3444
0.159446	8.55213	8.55213	13.5069	13.5069	18.7612	21.8251	21.8251	34.6147	36.572	41.0258	41.0258	62.1654	62.1654	69.5484	90.318
0.162701	8.57119	8.5712	13.4978	13.4978	18.7653	21.8311	21.8311	34.6254	36.5763	41.0386	41.0386	62.159	62.159	69.5635	90.3095
0.162701	8.57119	8.5712	13.4978	13.4978	18.7653	21.8311	21.8311	34.6254	36.5763	41.0386	41.0386	62.159	62.159	69.5635	90.3095
0.165954	8.57794	8.60426	13.4962	13.4977	18.8219	21.8509	21.8563	34.6148	36.5329	41.0394	41.084	62.1551	62.1604	69.559	90.3229
0.169208	8.59799	8.69993	13.4914	13.4973	18.9914	21.9103	21.9316	34.5813	36.4101	41.0418	41.2148	62.1435	62.1649	69.5457	90.3629
0.172463	8.63069	8.84861	13.4836	13.4967	19.2722	22.0089	22.0574	34.5186	36.2279	41.0459	41.4174	62.1241	62.1724	69.5235	90.4292
0.175716	8.67503	9.03682	13.4729	13.4958	19.6603	22.1463	22.2342	34.4151	36.0141	41.0515	41.6754	62.0969	62.183	69.4925	90.5214
0.17897	8.72971	9.24999	13.4597	13.4946	20.1483	22.3221	22.4646	34.2545	35.7997	41.0588	41.9745	62.062	62.1969	69.4528	90.639
0.182225	8.79318	9.4749	13.4442	13.4933	20.7221	22.5353	22.7544	34.0212	35.6118	41.0675	42.3032	62.0193	62.2142	69.4044	90.781
0.185478	8.86382	9.70114	13.4268	13.4917	21.3574	22.7849	23.1178	33.7095	35.4645	41.0778	42.6532	61.9688	62.2352	69.3476	90.9467
0.188732	8.93992	9.92164	13.408	13.4898	22.0132	23.0698	23.5827	33.3274	35.3558	41.0896	43.019	61.9106	62.26	69.2824	91.1348
0.191987	9.01986	10.1324	13.3882	13.4877	22.6359	23.3887	24.1889	32.8886	35.2762	41.1027	43.3964	61.8446	62.2888	69.209	91.3444
0.19524	9.10212	10.3316	13.368	13.4854	23.1905	23.7399	24.9567	32.4062	35.2156	41.1173	43.7828	61.7709	62.3219	69.1276	91.5739
0.198495	9.18532	10.5192	13.3479	13.4829	23.6859	24.1218	25.8622	31.8895	35.1671	41.1331	44.1763	61.6894	62.3592	69.0382	91.8221
0.201749	9.26829	10.6961	13.3284	13.4802	24.148	24.5323	26.8658	31.3449	35.1257	41.1502	44.5755	61.6002	62.4011	68.9411	92.0876
0.205002	9.35003	10.8635	13.31	13.4774	24.5949	24.9697	27.9364	30.7769	35.0885	41.1685	44.9796	61.5032	62.4475	68.8365	92.3687
0.208257	9.42976	11.0226	13.2933	13.4743	25.0352	25.4317	29.0533	30.1886	35.0534	41.1879	45.3879	61.3985	62.4984	68.7244	92.6639
0.211511	9.50685	11.175	13.2786	13.471	25.4724	25.9163	29.5823	30.2025	35.019	41.2083	45.8	61.2861	62.5538	68.6052	92.9716
0.214764	9.58087	11.3215	13.2666	13.4676	25.907	26.4212	28.96	31.3736	34.9845	41.2297	46.2154	61.1661	62.6136	68.4788	93.2902
0.218019	9.6515	11.4633	13.2574	13.4641	26.3384	26.9444	28.3229	32.5588	34.9493	41.2519	46.6338	61.0385	62.6775	68.3455	93.6181
0.221273	9.71856	11.6011	13.2516	13.4604	26.7655	27.4836	27.6726	33.7515	34.9129	41.2749	47.055	60.9033	62.7451	68.2055	93.9537
0.224526	9.78197	11.7353	13.2493	13.4566	27.0099	27.1871	28.0368	34.8742	34.9475	41.2986	47.4788	60.7606	62.8163	68.0588	94.2953
0.227781	9.8417	11.8665	13.2508	13.4527	26.3364	27.601	28.6018	34.8357	36.1393	41.3228	47.9049	60.6105	62.8903	67.9055	94.6413
0.231035	9.8978	11.9948	13.2563	13.4487	25.6528	28.0065	29.1766	34.7947	37.3259	41.3476	48.333	60.4531	62.9666	67.7458	94.9902
0.234288	9.95038	12.1205	13.2657	13.4447	24.9602	28.4019	29.7593	34.7521	38.5031	41.3727	48.7628	60.2886	63.0445	67.5798	95.3406
0.237543	9.99954	12.2436	13.2792	13.4406	24.2596	28.7861	30.348	34.708	39.6678	41.3982	49.1942	60.117	63.1232	67.4076	95.6909
0.240797	10.0454	12.3641	13.2967	13.4364	23.5521	29.1582	30.9408	34.6624	40.8176	41.4238	49.6268	59.9386	63.2019	67.2291	96.0397
0.24405	10.0882	12.482	13.3179	13.4322	22.8388	29.5171	31.536	34.6155	41.4495	41.9501	50.0603	59.7536	63.2795	67.0445	96.3858
0.247305	10.128	12.5971	13.3429	13.428	22.1207	29.8622	32.1318	34.5674	41.4752	43.0632	50.4943	59.5621	63.355	66.8537	96.7277
0.250559	10.1651	12.7094	13.3711	13.4239	21.3989	30.1929	32.7265	34.5185	41.5008	44.1552	50.9286	59.3647	63.4273	66.6569	97.0642
0.253813	10.1995	12.8186	13.4025	13.4197	20.6747	30.5087	33.3185	34.4689	41.5262	45.2243	51.3627	59.1615	63.4952	66.4541	97.3942
0.257067	10.2314	12.9246	13.4156	13.4365	19.9494	30.8093	33.9062	34.4188	41.5512	46.2691	51.7963	58.953	63.5575	66.2452	97.7166
0.260321	10.2609	13.0273	13.4115	13.4727	19.2243	31.0944	34.3686	34.4879	41.5759	47.2883	52.229	58.7396	63.6128	66.0303	98.0303
0.263575	10.2883	13.1263	13.4076	13.5105	18.501	31.3641	34.3184	35.0621	41.6	48.2807	52.6605	58.522	63.6599	65.8094	98.3343
0.266829	10.3136	13.2216	13.4037	13.5494	17.7813	31.6181	34.2687	35.627	41.6236	49.2451	53.0903	58.3007	63.6972	65.5824	98.6277
0.270083	10.3369	13.3129	13.3999	13.5885	17.067	31.8567	34.2196	36.181	41.6464	50.1806	53.518	58.0766	63.7236	65.3494	98.9097
0.273337	10.3584	13.3962	13.4001	13.6265	16.3611	32.0798	34.1715	36.7225	41.6685	51.0864	53.9432	57.8505	63.7375	65.1104	99.1794
0.276591	10.3781	13.3927	13.4829	13.6609	15.6673	32.2877	34.1246	37.2495	41.6897	51.9617	54.3655	57.6234	63.7376	64.8655	99.4361
0.279845	10.3962	13.3893	13.5613	13.6852	14.9943	32.4805	34.0792	37.7602	41.7099	52.8057	54.7844	57.3965	63.7225	64.6146	99.6792
0.283099	10.4127	13.3861	13.6349	13.6697	14.374	32.6584	34.0357	38.2526	41.7291	53.6181	55.1996	57.171	63.6908	64.3578	99.908
0.286353	10.4277	13.3831	13.4327	13.7039	13.9903	32.8218	33.9941	38.7247	41.7472	54.3981	55.6105	56.9485	63.6411	64.0953	100.122
0.289607	10.4413	12.8917	13.3803	13.7679	13.9292	32.9709	33.9549	39.1741	41.7641	55.1455	56.0166	56.7307	63.572	63.8273	100.321
0.292861	10.4535	12.3002	13.3777	13.8267	13.9405	33.1058	33.9182	39.5983	41.7798	55.8599	56.4175	56.5195	63.4812	63.555	100.503
0.296115	10.4643	11.722	13.3752	13.8803	13.9647	33.227	33.8843	39.9949	41.7942	56.3171	56.5409	56.8124	63.2728	63.3735	100.67
0.299369	10.474	11.1725	13.3731	13.9286	13.9915	33.3347	33.8534	40.3611	41.8072	56.1257	57.1836	57.2054	62.9904	63.2385	100.82
0.302623	10.4823	10.6605	13.3711	13.9714	14.0175	33.429	33.8257	40.6939	41.8188	55.9479	57.5796	57.8038	62.7035	63.0802	100.953
0.305877	10.1937	10.4895	13.3694	14.0087	14.0414	33.5102	33.8013	40.9905	41.8289	55.7863	57.9503	58.3843	62.4141	62.8968	101.069
0.309131	9.77996	10.4955	13.3679	14.0404	14.0625	33.5786	33.7804	41.2479	41.8375	55.6436	58.309	58.9315	62.1244	62.6875	101.168
0.312385	9.42709	10.5004	13.3667	14.0664	14.0803	33.6342	33.7631	41.4633	41.8447	55.5223	58.6516	59.4451	61.8385	62.4513	101.248
0.315639	9.14275	10.5041	13.3658	14.0867	14.0944	33.6773	33.7495	41.6339	41.8502	55.4251	58.9703	59.925	61.564	62.1878	101.312
0.318893	8.93394	10.5068	13.3651	14.1012	14.1046	33.7079	33.7398	41.7575	41.8542	55.354	59.2492	60.3702	61.3167	61.8975	101.357
0.322147	8.80633	10.5083	13.3647	14.11	14.1108	33.7261	33.7339	41.8324	41.8566	55.3106	59.4557	60.7752	61.1292	61.5854	101.384
0.325401	8.76366	10.5088	13.3646	14.1129	14.1129	33.732	33.732	41.8574	41.8574	55.296	59.5361	61.0527	61.0553	61.3384	101.393
0.325401	8.76366	10.5088	13.3646	14.1129	14.1129	33.732	33.732	41.8574	41.8574	55.296	59.5361	61.0527	61.0553	61.3384	101.393
0.330003	8.84872	10.5078	13.3649	14.1027	14.1131	33.7261	33.73	41.814	41.8491	55.3251	59.3808	60.6183	61.1848	61.7246	101.375
0.334605	9.09977	10.5043	13.366	14.0723	14.1139	33.7076	33.7235	41.6849	41.8243	55.4113	59.0114	60.0322	61.4762	62.1653	101.321
0.339206	9.50054	10.4974	13.3686	14.0222	14.1151	33.6764	33.7124	41.4732	41.783	55.5513	58.5388	59.3912	61.8184	62.5647	101.231
0.343808	10.0279	10.4854	13.374	13.9533	14.117	33.632	33.6961	41.1841	41.7252	55.7401	58.0096	58.6997	62.1653	62.9197	101.107
0.34841	10.4664	10.6554	13.3835	13.8677	14.1197	33.574	33.6739	40.8237	41.6511	55.9716	57.4414	57.9594	62.4994	63.2309	100.951
0.353012	10.4377	11.3546	13.3991	13.7705	14.1234	33.5018	33.6449	40.3985	41.5608	56.2394	56.8422	57.1713	62.8132	63.4999	100.763
0.357614	10.3968	12.088	13.4227	13.6778	14.1284	33.4146	33.608	39.915	41.4547	56.2166	56.3367	56.5371	63.1029	63.7286	100.547
0.362216	10.3408	12.7561	13.4561	13.6714	14.135	33.3118	33.5621	39.3796	41.3329	55.457	55.5672	56.8586	63.3662	63.9194	100.304
0.366818	10.267	13.0238	13.5011	14.071	14.1435	33.1927	33.5055	38.7977	41.1957	54.534	54.8962	57.1984	63.6019	64.0749	100.037
0.371419	10.1729	12.9391	13.5587	14.1543	14.8158	33.0564	33.4368	38.1743	41.0435	53.5695	54.2054	57.5519	63.8091	64.1979	99.7502
0.376021	10.0568	12.764	13.6297	14.1676	15.6331	32.9023	33.3542	37.5137	40.8767	52.5657	53.4963	57.915	63.9873	64.2916	99.446
0.380623	9.91696	12.5533	13.7141	14.1839	16.4589	32.7301	33.2556	36.8198	40.6957	51.525	52.7707	58.2841	64.1361	64.3592	99.1282
0.385225	9.75248	12.3194	13.8112	14.2034	17.2724	32.5397	33.1392	36.0957	40.5009	50.4501	52.0301	58.6563	64.2553	64.4043	98.8005
0.389827	9.56259	12.0668	13.9202	14.2265	18.0616	32.3314	33.0026	35.3444	40.2929	49.3438	51.2762	59.0292	64.3449	64.4302	98.4667
0.394429	9.34671	11.7979	14.0396	14.2532	18.8166	32.1063	32.8435	34.5684	40.0723	48.2093	50.5108	59.4006	64.405	64.4405	98.1308
0.399031	9.10433	11.5142	14.1678	14.284	19.5283	31.8663	32.6594	33.7698	39.8396	47.05	49.7359	59.7689	64.436	64.4389	97.7964
0.403633	8.83479	11.217	14.3028	14.3188	20.1872	31.6145	32.4479	32.9508	39.5955	45.8695	48.9535	60.1326	64.4289	64.4384	97.4673
0.408234	8.53719	10.907	14.3575	14.4426	20.7831	31.3558	32.1134	32.2063	39.3407	44.6717	48.1659	60.4904	64.4127	64.4138	97.1473
0.412836	8.21024	10.5851	14.4001	14.5852	21.3042	31.0969	31.2594	31.9319	39.076	43.4608	47.3754	60.8415	64.3599	64.3968	96.8397
0.417438	7.85206	10.2516	14.4463	14.728	21.7371	30.391	30.8469	31.6223	38.8022	42.2414	46.5847	61.1848	64.281	64.381	96.5475
0.42204	7.45993	9.90688	14.4955	14.8686	22.0666	29.5102	30.6171	31.2749	38.5201	41.0183	45.7964	61.5198	64.1774	64.3691	96.2736
0.426642	7.02999	9.55062	14.5472	15.0039	22.2767	28.6196	30.4197	30.8874	38.2307	39.797	45.0134	61.8459	64.0504	64.3634	96.0204
0.431244	6.55654	9.18221	14.6001	15.1306	22.3526	27.7222	30.2661	30.458	37.9349	38.5834	44.2386	62.1624	63.9018	64.3658	95.7898
0.435845	6.03106	8.80037	14.6532	15.2445	22.2838	26.8218	29.9851	30.1633	37.3844	37.6337	43.4748	62.469	63.7336	64.3781	95.5834
0.440447	5.44015	8.40296	14.7046	15.3402	22.0666	25.9232	29.4683	30.1105	36.2082	37.3282	42.7246	62.7655	63.5478	64.4014	95.4023
0.445049	4.76103	7.98667	14.7522	15.4108	21.7051	25.0332	28.9075	30.0972	35.0661	37.0195	41.9904	63.0513	63.3466	64.4365	95.2469
0.449651	3.94983	7.54658	14.7932	15.4468	21.2097	24.1608	28.3043	30.1005	33.9762	36.7088	41.2745	63.1324	63.3265	64.4838	95.1175
0.454253	2.89875	7.07542	14.8241	15.4355	20.5938	23.3188	27.6613	30.0773	32.9741	36.3972	40.5784	62.9077	63.5906	64.5432	95.0137
0.458855	1.03588	6.56234	14.8403	15.3599	19.872	22.524	26.9829	29.9387	32.1413	36.086	39.9036	62.6749	63.8436	64.6144	94.9347
0.463457	-2.52851	5.99074	14.836	15.1984	19.0583	21.7983	26.2756	29.5422	31.614	35.7765	39.2509	62.4365	64.0853	64.6967	94.8796
0.468059	-3.74291	5.33366	14.8039	14.9274	18.1657	21.1659	25.5479	28.8649	31.4105	35.47	38.6208	62.195	64.3156	64.7891	94.8468
0.472661	-4.66863	4.54257	14.5272	14.7344	17.2067	20.6473	24.8108	28.052	31.383	35.1678	38.0139	61.9526	64.5344	64.8904	94.8347
0.477262	-5.45743	3.51068	13.9907	14.6155	16.1934	20.2514	24.0786	27.2088	31.4245	34.8713	37.4301	61.7118	64.7416	64.9992	94.8413
0.481864	-6.1652	1.83732	13.3274	14.4328	15.1386	19.9708	23.3678	26.3797	31.4905	34.582	36.8699	61.4745	64.9372	65.1139	94.8645
0.486466	-6.82045	-2.52259	12.5596	14.0557	14.1699	19.7864	22.6976	25.5835	31.5625	34.3012	36.3335	61.243	65.1211	65.2329	94.9019
0.491068	-7.44	-4.12733	11.7148	12.9595	13.81	19.6752	22.0871	24.8298	31.6324	34.0302	35.8214	61.0189	65.2932	65.3545	94.9514
0.49567	-8.03418	-5.36082	10.8192	11.8657	13.3392	19.6166	21.5528	24.1239	31.6963	33.7706	35.3345	60.804	65.4536	65.4768	95.0104
0.500272	-8.60871	-6.44081	9.89559	10.79	12.7502	19.5941	21.1048	23.4695	31.7525	33.5236	34.8737	60.5998	65.5983	65.6022	95.0766
0.504873	-9.16531	-7.42586	8.96297	9.7454	12.0437	19.5959	20.7446	22.8689	31.8006	33.2906	34.4402	60.4077	65.7171	65.7389	95.1475
0.509475	-9.70213	-8.3324	8.0365	8.74004	11.2289	19.6131	20.4655	22.3238	31.8407	33.0729	34.0357	60.2288	65.8316	65.8638	95.221
0.514077	-10.2143	-9.1609	7.12742	7.77577	10.3195	19.6397	20.2561	21.8349	31.8734	32.8717	33.6617	60.0642	65.9402	65.9769	95.2948
0.518679	-10.6952	-9.90672	6.24295	6.84885	9.33119	19.6711	20.1029	21.4024	31.8995	32.6882	33.3202	59.9148	66.0416	66.078	95.3668
0.523281	-11.137	-10.5653	5.38654	5.95222	8.27895	19.7041	19.9932	21.0257	31.9198	32.5235	33.013	59.7813	66.1343	66.1673	95.4352
0.527883	-11.5327	-11.1339	4.55847	5.07788	7.17587	19.7364	19.9164	20.7038	31.9353	32.3787	32.742	59.6645	66.2172	66.2447	95.4981
0.532485	-11.8761	-11.6119	3.75667	4.21856	6.03301	19.7661	19.8637	20.4353	31.9467	32.2545	32.5091	59.5648	66.2892	66.3102	95.5541
0.537087	-12.1624	-12	2.97763	3.36855	4.8596	19.7919	19.8283	20.2186	31.9548	32.1518	32.316	59.4826	66.3493	66.3638	95.6017
0.541689	-12.388	-12.2996	2.21706	2.52377	3.66336	19.8054	19.8129	20.0521	31.9604	32.0712	32.1641	59.4184	66.3969	66.4055	95.64
0.54629	-12.5506	-12.5122	1.47036	1.68162	2.45088	19.7914	19.8283	19.9344	31.964	32.0132	32.0548	59.3723	66.4313	66.4353	95.6679
0.550892	-12.6487	-12.6392	0.732878	0.840613	1.22799	19.784	19.8378	19.8642	31.966	31.9783	31.9887	59.3446	66.4521	66.4532	95.6849
0.555494	-12.6815	-12.6815	1.36057e-11	1.36057e-11	1.36057e-11	19.7816	19.8409	19.8409	31.9667	31.9667	31.9667	59.3354	66.4591	66.4591	95.6907
0.555494	-12.6815	-12.6815	1.36057e-11	1.36057e-11	1.36057e-11	19.7816	19.8409	19.8409	31.9667	31.9667	31.9667	59.3354	66.4591	66.4591	95.6907
0.56113	-12.6228	-12.6228	0.987756	0.987756	1.47533	19.7736	19.8627	19.8627	31.9605	31.9946	31.9946	59.3474	66.4492	66.4492	95.6826
0.566766	-12.4464	-12.4464	1.97895	1.97895	2.94414	19.7506	19.9281	19.9281	31.942	32.078	32.078	59.3831	66.4195	66.4195	95.6589
0.572402	-12.1509	-12.1509	2.97723	2.97723	4.39926	19.7155	20.0382	20.0382	31.9107	32.2164	32.2164	59.4424	66.3704	66.3704	95.6205
0.578038	-11.7341	-11.7341	3.98662	3.98662	5.8321	19.6737	20.1944	20.1944	31.8664	32.4084	32.4084	59.5245	66.3026	66.3026	95.569
0.583675	-11.1929	-11.1929	5.01171	5.01171	7.23158	19.634	20.3985	20.3985	31.8085	32.6526	32.6526	59.6286	66.217	66.217	95.5068
0.589311	-10.5236	-10.5236	6.05759	6.05759	8.58249	19.6101	20.6529	20.6529	31.7361	32.9472	32.9472	59.7535	66.1147	66.1147	95.4365
0.594947	-9.72095	-9.72095	7.12953	7.12953	9.86327	19.6222	20.9596	20.9596	31.6485	33.2898	33.2898	59.8978	65.997	65.997	95.3617
0.600583	-8.77686	-8.77686	8.23198	8.23198	11.0431	19.7009	21.321	21.321	31.5445	33.6782	33.6782	60.0599	65.8654	65.8654	95.286
0.606219	-7.67503	-7.67503	9.36696	9.36696	12.0802	19.8876	21.739	21.739	31.4232	34.1098	34.1098	60.2376	65.7216	65.7216	95.2137
0.611855	-6.37618	-6.37618	10.5321	10.5321	12.9265	20.2311	22.2152	22.2152	31.2832	34.5821	34.5821	60.4288	65.5673	65.5673	95.1493
0.617491	-4.76813	-4.76813	11.7192	11.7192	13.544	20.77	22.7504	22.7504	31.1232	35.0925	35.0925	60.6307	65.4045	65.4045	95.0974
0.623127	-2.33539	-2.33539	12.9147	12.9147	13.928	21.5108	23.3452	23.3452	30.9418	35.6385	35.6385	60.8405	65.2349	65.2349	95.0627
0.628763	3.32118	3.32118	14.1013	14.1013	14.1109	22.4229	23.9996	23.9996	30.7375	36.2178	36.2178	61.0551	65.0606	65.0606	95.05
0.6344	5.16539	5.16539	14.143	15.2599	15.2599	23.4583	24.7133	24.7133	30.5087	36.8282	36.8282	61.2712	64.8833	64.8833	95.0635
0.640036	6.44485	6.44485	14.0725	16.3719	16.3719	24.572	25.4859	25.4859	30.254	37.4678	37.4678	61.4855	64.705	64.705	95.1075
0.645672	7.461	7.461	13.9369	17.4193	17.4193	25.73	26.3168	26.3168	29.9718	38.1348	38.1348	61.6943	64.5272	64.5272	95.1857
0.651308	8.31595	8.31595	13.7637	18.386	18.386	26.9085	27.2051	27.2051	29.6605	38.8273	38.8273	61.8943	64.3513	64.3513	95.3009
0.656944	9.05983	9.05983	13.5733	19.2582	19.2582	28.0917	28.1484	28.1484	29.3186	39.5434	39.5434	62.0822	64.1787	64.1787	95.4556
0.66258	9.72182	9.72182	13.3813	20.0247	20.0247	28.9446	29.1431	29.1431	29.2685	40.2814	40.2814	62.2548	64.0102	64.0102	95.6513
0.668216	10.3206	10.3206	13.1997	20.678	20.678	28.5371	30.1834	30.1834	30.4317	41.0388	41.0388	62.4093	63.8464	63.8464	95.8883
0.673852	10.8687	10.8687	13.0383	21.2135	21.2135	28.0947	31.2618	31.2618	31.5761	41.8133	41.8133	62.5431	63.6875	63.6875	96.1665
0.679488	11.375	11.375	12.9048	21.6296	21.6296	27.6163	32.3694	32.3694	32.6981	42.602	42.602	62.6541	63.5335	63.5335	96.4843
0.685125	11.8458	11.8458	12.8052	21.9268	21.9268	27.1006	33.497	33.497	33.7957	43.4015	43.4015	62.7405	63.3839	63.3839	96.8397
0.690761	12.2857	12.2857	12.744	22.1071	22.1071	26.5466	34.6353	34.6353	34.8674	44.2081	44.2081	62.801	63.2377	63.2377	97.2295
0.696397	12.6979	12.6979	12.7237	22.1734	22.1734	25.9536	35.7756	35.7756	35.9125	45.018	45.018	62.8345	63.0938	63.0938	97.6498
0.702033	12.7455	13.0849	13.0849	22.1295	22.1295	25.3206	36.9101	36.9101	36.9308	45.8269	45.8269	62.8404	62.9507	62.9507	98.0964
0.707669	12.8088	13.4484	13.4484	21.9792	21.9792	24.6471	37.9226	38.0322	38.0322	46.6305	46.6305	62.8067	62.8067	62.8182	98.5643
0.713305	12.9119	13.7896	13.7896	21.7268	21.7268	23.9328	38.8883	39.1361	39.1361	47.4245	47.4245	62.6602	62.6602	62.768	99.0485
0.718941	13.0517	14.1094	14.1094	21.3768	21.3768	23.1772	39.8289	40.2169	40.2169	48.2045	48.2045	62.5091	62.5091	62.6897	99.5436
0.724577	13.2242	14.4084	14.4084	20.9335	20.9335	22.3804	40.7451	41.2709	41.2709	48.9664	48.9664	62.3518	62.3518	62.5836	100.044
0.730214	13.4247	14.6873	14.6873	20.4016	20.4016	21.5425	41.6379	42.2949	42.2949	49.7061	49.7061	62.1867	62.1867	62.45	100.545
0.73585	13.6481	14.9463	14.9463	19.7857	19.7857	20.6637	42.5086	43.2867	43.2867	50.4198	50.4198	62.0121	62.0121	62.2894	101.042
0.741486	13.8892	15.1861	15.1861	19.0901	19.0901	19.7443	43.3581	44.2445	44.2445	51.1041	51.1041	61.8269	61.8269	62.1022	101.53
0.747122	14.1426	15.4068	15.4068	18.3195	18.3195	18.7851	44.1874	45.1672	45.1672	51.7555	51.7555	61.6303	61.6303	61.889	102.004
0.752758	14.4033	15.609	15.609	17.4781	17.4781	17.7867	44.9976	46.0541	46.0541	52.3714	52.3714	61.4217	61.4217	61.6502	102.461
0.758394	14.6665	15.793	15.793	16.5703	16.5703	16.7499	45.7896	46.9048	46.9048	52.9491	52.9491	61.2008	61.2008	61.3865	102.898
0.76403	14.9277	15.5979	15.5979	15.6756	15.9617	15.9617	46.564	47.7194	47.7194	53.4862	53.4862	60.9681	60.9681	61.0984	103.312
0.769666	14.5649	14.5694	14.5694	15.1829	16.1109	16.1109	47.3216	48.498	48.498	53.9809	53.9809	60.7241	60.7241	60.7865	103.7
0.775302	13.4184	13.4849	13.4849	15.4285	16.2448	16.2448	48.0628	49.2409	49.2409	54.4312	54.4312	60.4515	60.47	60.47	104.061
0.780939	12.2369	12.3481	12.3481	15.6614	16.3633	16.3633	48.7881	49.9485	49.9485	54.8355	54.8355	60.094	60.2076	60.2076	104.392
0.786574	11.0206	11.1616	11.1616	15.8789	16.4674	16.4674	49.4975	50.6211	50.6211	55.192	55.192	59.7148	59.9394	59.9394	104.694
0.79221	9.76867	9.92674	9.92674	16.0787	16.5576	16.5576	50.191	51.2588	51.2588	55.4984	55.4984	59.3147	59.6688	59.6688	104.964
0.797847	8.47866	8.64303	8.64303	16.2589	16.6349	16.6349	50.8683	51.8614	51.8614	55.752	55.752	58.8947	59.4005	59.4005	105.203
0.803483	7.1444	7.30633	7.30633	16.4178	16.7	16.7	51.5286	52.428	52.428	55.9489	55.9489	58.4563	59.1412	59.1412	105.41
0.809119	5.75125	5.90429	5.90429	16.5543	16.7536	16.7536	52.1705	52.9566	52.9566	56.0841	56.0841	58.0012	58.8998	58.8998	105.586
0.814755	4.26057	4.40185	4.40185	16.6671	16.7965	16.7965	52.7913	53.4431	53.4431	56.1526	56.1526	57.5327	58.6874	58.6874	105.729
0.820391	2.53076	2.66987	2.66987	16.7557	16.8292	16.8292	53.3852	53.8793	53.8793	56.1529	56.1529	57.0568	58.5152	58.5152	105.84
0.826027	-1.43486	-1.31417	-1.31417	16.8193	16.8522	16.8522	53.9375	54.2479	54.2479	56.0958	56.0958	56.5884	58.3913	58.3913	105.92
0.831663	-2.67591	-2.66025	-2.66025	16.8576	16.8658	16.8658	54.4014	54.5136	54.5136	56.0158	56.0158	56.1746	58.3175	58.3175	105.968
0.837299	-2.97549	-2.97549	-2.97544	16.8703	16.8703	16.8703	54.6167	54.6167	54.617	55.9753	55.9753	55.9753	58.2917	58.2917	105.984
0.837299	-2.97549	-2.97549	-2.97544	16.8703	16.8703	16.8703	54.6167	54.6167	54.617	55.9753	55.9753	55.9753	58.2917	58.2917	105.984
0.840553	-2.96142	-2.83201	-2.83197	16.8673	16.8682	16.8682	54.562	54.5622	54.576	55.9788	56.0251	56.0252	58.2948	58.3056	105.978
0.843808	-2.91853	-2.34576	-2.34572	16.8582	16.8618	16.8618	54.4177	54.418	54.4569	55.9894	56.1554	56.1555	58.304	58.3418	105.963
0.847061	-2.84569	-1.14279	-1.1427	16.843	16.8512	16.8512	54.2164	54.217	54.2647	56.007	56.3331	56.3332	58.3193	58.3958	105.936
0.850315	-2.74079	2.13554	2.13559	16.8219	16.8364	16.8364	53.9809	53.9827	54.0065	56.0315	56.5348	56.5349	58.3407	58.4614	105.9
0.85357	-2.60042	3.47623	3.47626	16.7948	16.8175	16.8175	53.6827	53.7281	53.7295	56.0629	56.7475	56.7477	58.368	58.5327	105.853
0.856823	-2.41901	4.60962	4.60964	16.7618	16.7944	16.7944	53.3073	53.4602	53.4607	56.101	56.9643	56.9645	58.4012	58.6046	105.796
0.860078	-2.1872	5.65982	5.65984	16.723	16.7671	16.7671	52.8797	53.1829	53.1832	56.1457	57.1814	57.1816	58.4401	58.6731	105.73
0.863332	-1.88761	6.66448	6.6645	16.6786	16.7359	16.7359	52.4038	52.8985	52.8987	56.1968	57.3964	57.3967	58.4846	58.7351	105.655
0.866585	-1.48125	7.63976	7.63978	16.6285	16.7007	16.7007	51.8821	52.6086	52.6088	56.254	57.6079	57.6083	58.5344	58.7887	105.57
0.86984	-0.826054	8.59382	8.59383	16.5731	16.6617	16.6617	51.3164	52.3143	52.3145	56.3172	57.815	57.8154	58.5894	58.8323	105.477
0.873094	0.982944	9.53113	9.53114	16.5123	16.619	16.619	50.708	52.0165	52.0166	56.3861	58.0167	58.0173	58.6493	58.8651	105.377
0.876347	1.65681	10.4542	10.4542	16.4465	16.5728	16.5728	50.058	51.7157	51.7158	56.4604	58.2127	58.2135	58.714	58.8864	105.269
0.879602	2.15572	11.3645	11.3645	16.3757	16.5235	16.5235	49.3672	51.4125	51.4126	56.5399	58.4025	58.4035	58.7832	58.8961	105.154
0.882856	2.58167	12.2624	12.2625	16.3003	16.4714	16.4714	48.6366	51.1074	51.1075	56.6241	58.5855	58.587	58.8568	58.8939	105.032
0.886109	2.96492	13.1478	13.1478	16.2204	16.4175	16.4175	47.8666	50.8007	50.8008	56.7128	58.7613	58.7631	58.8806	58.9348	104.905
0.889364	3.31901	14.0186	14.0186	16.1362	16.3641	16.3641	47.0581	50.4929	50.493	56.8056	58.8509	58.9279	58.9369	59.0185	104.773
0.892618	3.65124	14.8676	14.8677	16.048	16.3188	16.3188	46.2118	50.1842	50.1843	56.9022	58.8147	59.0723	59.0985	59.1206	104.637
0.895871	3.96596	15.6477	15.6477	15.9561	16.3286	16.3286	45.3283	49.875	49.875	57.0021	58.7658	59.1739	59.2542	59.2611	104.497
0.899126	4.26592	15.8608	16.0112	16.0112	16.7412	16.7412	44.4084	49.5655	49.5655	57.105	58.7058	59.2655	59.4028	59.4068	104.353
0.90238	4.55298	15.7624	16.0042	16.0042	17.5104	17.5104	43.453	49.256	49.256	57.2104	58.6348	59.3573	59.5441	59.5471	104.208
0.905633	4.8284	15.6612	15.9458	15.9458	18.317	18.317	42.4629	48.9467	48.9468	57.318	58.5535	59.4504	59.6781	59.6806	104.061
0.908888	5.09306	15.5576	15.8749	15.8749	19.1218	19.1218	41.4391	48.638	48.638	57.4273	58.4623	59.5445	59.8047	59.807	103.913
0.912142	5.34761	15.4519	15.7983	15.7983	19.9181	19.9181	40.3828	48.3299	48.3299	57.5378	58.3616	59.6395	59.9241	59.9262	103.765
0.915396	5.59248	15.3444	15.7182	15.7182	20.7033	20.7033	39.295	48.0227	48.0227	57.6492	58.252	59.735	60.0362	60.0381	103.617
0.91865	5.82797	15.2357	15.6357	15.6357	21.4762	21.4762	38.1769	47.7166	47.7166	57.761	58.1342	59.8307	60.141	60.143	103.47
0.921904	6.05432	15.126	15.5514	15.5514	22.2359	22.2359	37.0299	47.4118	47.4118	57.8727	58.0087	59.9262	60.2388	60.2407	103.326
0.925158	6.27166	15.0158	15.4658	15.4658	22.9816	22.9816	35.8555	47.1084	47.1084	57.8764	57.984	60.0211	60.3296	60.3316	103.183
0.928412	6.48009	14.9056	15.3794	15.3794	23.7128	23.7128	34.6552	46.8066	46.8066	57.7381	58.0943	60.115	60.4135	60.4156	103.043
0.931666	6.67965	14.7958	15.2926	15.2926	24.4286	24.4286	33.4307	46.5065	46.5066	57.5945	58.2033	60.2077	60.4908	60.493	102.907
0.93492	6.87036	14.6867	15.2059	15.2059	25.1284	25.1284	32.1839	46.2085	46.2085	57.4468	58.3105	60.2987	60.5616	60.564	102.775
0.938174	7.05222	14.579	15.1196	15.1196	25.8115	25.8115	30.9168	45.9125	45.9126	57.2957	58.4155	60.3876	60.6262	60.6289	102.647
0.941428	7.2252	14.473	15.0342	15.0342	26.4771	26.4771	29.6316	45.619	45.619	57.1424	58.5179	60.4741	60.6848	60.6879	102.524
0.944682	7.38926	14.3692	14.9501	14.9501	27.1244	27.1244	28.331	45.3281	45.3281	56.988	58.6173	60.5578	60.7376	60.7413	102.406
0.947936	7.54437	14.2682	14.8677	14.8677	27.0176	27.7525	27.7526	45.0401	45.0401	56.8337	58.7132	60.6381	60.785	60.7896	102.293
0.95119	7.69046	14.1703	14.7875	14.7875	25.6947	28.3604	28.3604	44.7555	44.7556	56.6805	58.8054	60.7147	60.8273	60.8333	102.187
0.954444	7.82749	14.076	14.7099	14.7099	24.3661	28.9471	28.9471	44.4749	44.4749	56.5298	58.8935	60.7864	60.8648	60.8734	102.086
0.957698	7.95539	13.9859	14.6354	14.6354	23.0358	29.5112	29.5112	44.1987	44.1987	56.3827	58.9771	60.851	60.8977	60.9123	101.992
0.960952	8.07411	13.9003	14.5643	14.5643	21.709	30.0514	30.0514	43.928	43.928	56.2404	59.0558	60.9029	60.9265	60.9556	101.904
0.964206	8.18357	13.8197	14.4971	14.4971	20.3916	30.5661	30.5661	43.6637	43.6637	56.1042	59.1295	60.9388	60.9514	61.0067	101.823
0.96746	8.28374	13.7446	14.4342	14.4342	19.091	31.0533	31.0533	43.4072	43.4072	55.9752	59.1977	60.9647	60.9728	61.0596	101.749
0.970714	8.37454	13.6752	14.3759	14.3759	17.8162	31.5109	31.5109	43.1603	43.1603	55.8546	59.2603	60.9851	60.991	61.1101	101.682
0.973968	8.45594	13.612	14.3227	14.3227	16.5783	31.9361	31.9361	42.925	42.925	55.7434	59.317	61.0016	61.0063	61.1566	101.621
0.977222	8.52787	13.5554	14.2749	14.2749	15.3914	32.3259	32.3259	42.704	42.704	55.6427	59.3675	61.0151	61.019	61.1983	101.568
0.980476	8.59031	13.5057	14.2327	14.2328	14.2731	32.6767	32.6767	42.5003	42.5003	55.5534	59.4117	61.026	61.0295	61.2349	101.521
0.98373	8.64321	13.2452	13.4631	14.1967	14.1967	32.9847	32.9847	42.3176	42.3176	55.4764	59.4494	61.0347	61.0378	61.2662	101.482
0.986984	8.68653	12.3349	13.4279	14.1668	14.1668	33.2453	33.2454	42.1599	42.1599	55.4123	59.4804	61.0415	61.0444	61.292	101.45
0.990238	8.72026	11.5737	13.4003	14.1433	14.1433	33.4543	33.4543	42.0314	42.0314	55.3618	59.5047	61.0465	61.0493	61.3122	101.425
0.993492	8.74437	10.9955	13.3805	14.1264	14.1264	33.6072	33.6072	41.936	41.936	55.3253	59.5221	61.05	61.0527	61.3267	101.407
0.996746	8.75884	10.6327	13.3686	14.1163	14.1163	33.7006	33.7006	41.8772	41.8772	55.3034	59.5326	61.0521	61.0546	61.3354	101.397
1	8.76366	10.5088	13.3646	14.1129	14.1129	33.732	33.732	41.8574	41.8574	55.296	59.5361	61.0527	61.0553	61.3384	101.393

## Sheet: Anharmonic300K
Normalized k-axis	Phonon frequency (meV)
0	1.36057e-11	1.36057e-11	1.36057e-11	15.7945	15.7945	21.7459	22.7013	22.7013	33.3606	33.3606	33.3606	59.6939	67.9549	67.9549	98.8205
0.00325387	0.918183	0.513404	0.513404	15.8069	15.8069	21.7582	22.6988	22.6988	33.3658	33.3658	33.365	59.6999	67.9519	67.9519	98.816
0.00650813	1.83352	1.02501	1.02501	15.844	15.844	21.795	22.6913	22.6913	33.3814	33.3814	33.3781	59.7181	67.9428	67.9428	98.8024
0.009762	2.74315	1.53306	1.53306	15.9058	15.9058	21.8566	22.6789	22.6789	33.4073	33.4073	33.3998	59.7483	67.9277	67.9277	98.7799
0.0130159	3.64422	2.03586	2.03586	15.9919	15.9919	21.9432	22.6615	22.6615	33.4437	33.4437	33.4301	59.7908	67.9066	67.9066	98.7484
0.0162701	4.53386	2.53178	2.53178	16.1019	16.1019	22.0549	22.6392	22.6392	33.4906	33.4906	33.4689	59.8454	67.8795	67.8795	98.7078
0.019524	5.40922	3.01934	3.01934	16.2354	16.2354	22.1922	22.612	22.612	33.548	33.548	33.5158	59.9123	67.8465	67.8465	98.6584
0.0227779	6.26744	3.49719	3.49719	16.3916	16.3916	22.3553	22.58	22.58	33.6159	33.6159	33.5708	59.9915	67.8075	67.8075	98.6
0.0260321	7.10572	3.96417	3.96417	16.5697	16.5697	22.5447	22.5432	22.5432	33.6945	33.6945	33.6335	60.083	67.7627	67.7627	98.5327
0.029286	7.92133	4.4193	4.4193	16.7687	16.7687	22.7608	22.5017	22.5017	33.7838	33.7838	33.7037	60.1871	67.7121	67.7121	98.4566
0.0325403	8.71166	4.86182	4.86182	16.9873	16.9873	23.0037	22.4555	22.4555	33.8838	33.8838	33.781	60.3036	67.6558	67.6558	98.3718
0.0357941	9.47427	5.29117	5.29117	17.2242	17.2242	23.2736	22.4048	22.4048	33.9947	33.9947	33.8651	60.4328	67.5938	67.5938	98.2782
0.039048	10.207	5.70703	5.70703	17.4776	17.4776	23.5705	22.3496	22.3496	34.1164	34.1164	33.9556	60.5746	67.5263	67.5263	98.176
0.0423023	10.908	6.10927	6.10927	17.7459	17.7459	23.8939	22.2901	22.2901	34.2491	34.2491	34.0521	60.7291	67.4534	67.4534	98.0652
0.0455561	11.5757	6.49797	6.49797	18.0271	18.0271	24.2433	22.2266	22.2266	34.3926	34.3926	34.1542	60.8963	67.3751	67.3751	97.946
0.04881	12.2092	6.87338	6.87338	18.3189	18.3189	24.6173	22.1591	22.1591	34.5471	34.5471	34.2613	61.0763	67.2917	67.2917	97.8185
0.0520643	12.808	7.23589	7.23589	18.6191	18.6191	25.0146	22.088	22.088	34.7124	34.7124	34.3731	61.269	67.2032	67.2032	97.6828
0.0553181	13.3721	7.58601	7.58601	18.9253	18.9253	25.4331	22.0138	22.0138	34.8885	34.8885	34.489	61.4743	67.1099	67.1099	97.5391
0.058572	13.9019	7.92434	7.92434	19.2347	19.2347	25.8704	21.9371	21.9371	35.0751	35.0751	34.6086	61.6922	67.0118	67.0118	97.3876
0.0618263	14.3984	8.25153	8.25153	19.5444	19.5444	26.3237	21.8588	21.8588	35.2722	35.2722	34.7313	61.9225	66.9093	66.9093	97.2285
0.0650802	14.8629	8.56826	8.56826	19.8506	19.8506	26.7899	21.7809	21.7809	35.4794	35.4794	34.8566	62.1649	66.8025	66.8025	97.062
0.068334	15.2969	8.8752	8.8752	20.1482	20.1482	27.2659	21.7066	21.7066	35.6963	35.6963	34.9841	62.4191	66.6917	66.6917	96.8884
0.0715883	15.7022	9.17304	9.17304	20.4284	20.4284	27.7481	21.643	21.643	35.9224	35.9224	35.1131	62.6849	66.5771	66.5771	96.7079
0.0748422	16.0807	9.46239	9.46239	20.6734	20.6734	28.2334	21.6064	21.6064	36.1573	36.1573	35.2432	62.9616	66.459	66.459	96.521
0.078096	16.4341	9.74384	9.74384	20.8479	20.8479	28.7185	21.6307	21.6307	36.4002	36.4002	35.3738	63.2487	66.3377	66.3377	96.328
0.0813503	16.7644	10.0179	10.0179	20.9164	20.9164	29.2004	21.7502	21.7502	36.6504	36.6504	35.5044	63.5456	66.2137	66.2137	96.1294
0.0846042	17.0731	10.2851	10.2851	20.8956	20.8956	29.6761	21.9471	21.9471	36.907	36.907	35.6345	63.8514	66.0871	66.0871	95.9256
0.0878584	17.3618	10.5459	10.5459	20.827	20.827	30.1431	22.1793	22.1793	37.169	37.169	35.7636	64.1652	65.9585	65.9585	95.7172
0.0911123	17.632	10.8004	10.8004	20.7349	20.7349	30.599	22.4216	22.4216	37.4353	37.4353	35.8912	64.486	65.8283	65.8283	95.5047
0.0943662	17.8849	11.0491	11.0491	20.6299	20.6299	31.0419	22.6631	22.6631	37.7049	37.7049	36.0168	64.8127	65.697	65.697	95.2889
0.0976204	18.1217	11.2921	11.2921	20.5169	20.5169	31.4699	22.8985	22.8985	37.9762	37.9762	36.14	65.1438	65.565	65.565	95.0704
0.100874	18.3432	11.5295	11.5295	20.3985	20.3985	31.8814	23.1251	23.1251	38.2482	38.2482	36.2602	65.4781	65.4329	65.4329	94.8502
0.104128	18.5504	11.7613	11.7613	20.2762	20.2762	32.2753	23.3415	23.3415	38.5192	38.5192	36.3771	65.8138	65.3013	65.3013	94.6291
0.107382	18.7439	11.9876	11.9876	20.151	20.151	32.6503	23.5466	23.5466	38.7878	38.7878	36.4902	66.1494	65.1708	65.1708	94.408
0.110636	18.9243	12.2082	12.2082	20.0238	20.0238	33.0057	23.7401	23.7401	39.0525	39.0525	36.5991	66.4829	65.042	65.042	94.1881
0.11389	19.0922	12.4228	12.4228	19.8954	19.8954	33.3407	23.9215	23.9215	39.3117	39.3117	36.7034	66.8125	64.9156	64.9156	93.9705
0.117144	19.2479	12.6313	12.6313	19.7664	19.7664	33.6548	24.0907	24.0907	39.5639	39.5639	36.8028	67.1361	64.7924	64.7924	93.7564
0.120398	19.3919	12.8331	12.8331	19.6376	19.6376	33.9477	24.2476	24.2476	39.8074	39.8074	36.8968	67.4516	64.673	64.673	93.5473
0.123652	19.5244	13.0277	13.0277	19.5098	19.5098	34.2189	24.3923	24.3923	40.0407	40.0407	36.9853	67.7567	64.5582	64.5582	93.3445
0.126906	19.6457	13.2144	13.2144	19.3839	19.3839	34.4685	24.5249	24.5249	40.2622	40.2622	37.0678	68.0491	64.4489	64.4489	93.1496
0.13016	19.7559	13.3924	13.3924	19.2609	19.2609	34.6961	24.6453	24.6453	40.4704	40.4704	37.1441	68.3265	64.3457	64.3457	92.9641
0.133414	19.8553	13.5608	13.5608	19.142	19.142	34.9018	24.7538	24.7538	40.6638	40.6638	37.214	68.5866	64.2494	64.2494	92.7896
0.136668	19.944	13.7183	13.7183	19.0285	19.0285	35.0857	24.8504	24.8504	40.8411	40.8411	37.2771	68.827	64.1608	64.1608	92.6278
0.139922	20.022	13.8634	13.8634	18.9219	18.9219	35.2476	24.9353	24.9353	41.0009	41.0009	37.3333	69.0455	64.0807	64.0807	92.4802
0.143177	20.0895	13.9947	13.9947	18.8238	18.8238	35.3878	25.0086	25.0086	41.142	41.142	37.3824	69.2399	64.0097	64.0097	92.3485
0.14643	20.1465	14.1104	14.1104	18.7361	18.7361	35.5062	25.0704	25.0704	41.2633	41.2633	37.4242	69.4082	63.9484	63.9484	92.2342
0.149684	20.1931	14.2086	14.2086	18.6607	18.6607	35.6029	25.1208	25.1208	41.364	41.364	37.4587	69.5486	63.8974	63.8974	92.1386
0.152939	20.2293	14.2875	14.2875	18.5995	18.5995	35.6781	25.1599	25.1599	41.4431	41.4431	37.4855	69.6596	63.8573	63.8573	92.0629
0.156192	20.2551	14.3453	14.3453	18.5543	18.5543	35.7317	25.1878	25.1878	41.5001	41.5001	37.5048	69.7398	63.8283	63.8283	92.008
0.159446	20.2706	14.3807	14.3807	18.5266	18.5266	35.7639	25.2045	25.2045	41.5345	41.5345	37.5164	69.7883	63.8108	63.8108	91.9749
0.162701	20.2758	14.3925	14.3925	18.5172	18.5172	35.7746	25.2101	25.2101	41.546	41.546	37.5203	69.8045	63.8049	63.8049	91.9637
0.162701	20.2758	14.3925	14.3925	18.5172	18.5172	35.7746	25.2101	25.2101	41.546	41.546	37.5203	69.8045	63.8049	63.8049	91.9637
0.165954	20.3842	14.3918	14.3926	18.5181	18.4328	35.7637	25.2275	25.2552	41.5468	41.5937	37.4754	69.8	63.8015	63.8061	91.9764
0.169208	20.6618	14.3895	14.3929	18.5206	18.2257	35.7286	25.2795	25.3906	41.549	41.7304	37.3497	69.7864	63.7912	63.8096	92.0143
0.172463	21.0347	14.3858	14.3934	18.5247	17.9669	35.6616	25.3659	25.6168	41.5528	41.94	37.167	69.7639	63.774	63.8154	92.0771
0.175716	21.4575	14.3809	14.3941	18.5302	17.6968	35.5487	25.4862	25.9343	41.558	42.2042	36.9594	69.7325	63.75	63.8238	92.1645
0.17897	21.9065	14.3749	14.3949	18.5369	17.4339	35.3715	25.6399	26.3423	41.5647	42.5076	36.7614	69.6922	63.7191	63.8349	92.2757
0.182225	22.3683	14.3681	14.396	18.5446	17.1861	35.1157	25.8262	26.8391	41.5728	42.8385	36.5989	69.6432	63.6814	63.8488	92.4099
0.185478	22.8356	14.361	14.3972	18.553	16.9568	34.7823	26.044	27.4206	41.5824	43.1888	36.4791	69.5856	63.6368	63.8659	92.5664
0.188732	23.3042	14.3537	14.3986	18.5619	16.7472	34.3848	26.2922	28.0809	41.5933	43.5529	36.3945	69.5195	63.5854	63.8863	92.7439
0.191987	23.7723	14.3468	14.4001	18.5712	16.5572	33.9385	26.5696	28.8125	41.6055	43.9273	36.3337	69.4451	63.5272	63.9103	92.9413
0.19524	24.2394	14.3406	14.4019	18.5805	16.3861	33.4552	26.8748	29.6074	41.619	44.3095	36.2876	69.3625	63.4622	63.938	93.1573
0.198495	24.7054	14.3355	14.4037	18.5897	16.2331	32.943	27.2062	30.4569	41.6337	44.6977	36.2504	69.272	63.3904	63.9698	93.3905
0.201749	25.1702	14.3319	14.4058	18.5987	16.0969	32.4071	27.5621	31.3531	41.6495	45.091	36.2182	69.1737	63.3119	64.0058	93.6395
0.205002	25.6334	14.3303	14.4079	18.6073	15.9765	31.8511	27.941	32.2883	41.6665	45.4884	36.1887	69.0678	63.2268	64.0461	93.9027
0.208257	26.0944	14.3311	14.4102	18.6156	15.8707	31.2777	28.3409	33.2557	41.6845	45.8895	36.1605	68.9544	63.1349	64.0907	94.1787
0.211511	26.5524	14.3345	14.4127	18.6234	15.7782	30.689	28.7602	34.249	41.7034	46.294	36.1324	68.8338	63.0365	64.1398	94.4658
0.214764	27.0063	14.3409	14.4152	18.6307	15.6981	30.0863	29.1969	35.2628	41.7232	46.7014	36.1037	68.706	62.9316	64.1931	94.7624
0.218019	27.4548	14.3507	14.4178	18.6374	15.6291	29.4713	29.6494	36.2918	41.7438	47.1117	36.0741	68.5714	62.8203	64.2506	95.067
0.221273	27.8967	14.3639	14.4206	18.6437	15.5704	28.8451	30.1157	37.3317	41.7651	47.5245	36.0431	68.43	62.7026	64.312	95.3781
0.224526	28.3307	14.3808	14.4234	18.6494	15.521	28.2088	30.594	38.3782	41.7871	47.9397	36.0106	68.2819	62.5786	64.3769	95.694
0.227781	28.7556	14.4015	14.4263	18.6546	15.4799	27.5636	31.0827	39.4277	41.8096	48.3571	35.9765	68.1273	62.4486	64.445	96.0134
0.231035	29.1703	14.4261	14.4292	18.6594	15.4464	26.9107	31.5799	40.4768	41.8325	48.7765	35.9407	67.9663	62.3126	64.5157	96.3346
0.234288	29.5736	14.4545	14.4322	18.6637	15.4197	26.251	32.084	41.5223	41.8558	49.1976	35.9033	67.799	62.1709	64.5883	96.6564
0.237543	29.9647	14.4866	14.4352	18.6675	15.3991	25.5857	32.5932	42.5615	41.8794	49.6203	35.8643	67.6255	62.0236	64.6622	96.9774
0.240797	30.3426	14.5223	14.4383	18.671	15.384	24.9161	33.106	43.5917	41.9032	50.0441	35.8238	67.4459	61.8709	64.7366	97.2962
0.24405	30.7068	14.5615	14.4413	18.6741	15.3736	24.2432	33.6207	44.6105	41.927	50.4689	35.782	67.2602	61.7132	64.8106	97.6117
0.247305	31.0565	14.6039	14.4444	18.6769	15.3674	23.5682	34.1356	45.6158	41.9509	50.8944	35.7391	67.0685	61.5507	64.8832	97.9226
0.250559	31.3914	14.6491	14.4475	18.6793	15.3649	22.8926	34.6493	46.6054	41.9746	51.3201	35.6952	66.8709	61.3838	64.9534	98.2279
0.253813	31.7111	14.697	14.4505	18.6815	15.3657	22.2176	35.1602	47.5775	41.9981	51.7459	35.6505	66.6672	61.2129	65.02	98.5265
0.257067	32.0153	14.747	14.4535	18.6834	15.3691	21.5447	35.6667	48.5304	42.0214	52.1713	35.6054	66.4577	61.0385	65.082	98.8175
0.260321	32.3038	14.7988	14.4564	18.6851	15.3749	20.8754	36.1673	49.4624	42.0442	52.5959	35.56	66.2422	60.861	65.1382	99.0999
0.263575	32.5767	14.852	14.4593	18.6865	15.3826	20.2113	36.6604	50.372	42.0666	53.0195	35.5147	66.0208	60.6811	65.1874	99.373
0.266829	32.8338	14.9061	14.4621	18.6878	15.3919	19.5542	37.1445	51.2577	42.0884	53.4415	35.4696	65.7936	60.4994	65.2283	99.6359
0.270083	33.0753	14.9607	14.4649	18.6889	15.4024	18.9059	37.6179	52.1184	42.1096	53.8617	35.425	65.5604	60.3167	65.2597	99.8879
0.273337	33.3012	15.0152	14.4675	18.6898	15.4138	18.2686	38.079	52.9526	42.13	54.2796	35.3813	65.3214	60.1337	65.2805	100.128
0.276591	33.5118	15.0692	14.47	18.6907	15.4258	17.6443	38.5261	53.7594	42.1497	54.6948	35.3386	65.0766	59.9515	65.2895	100.357
0.279845	33.7072	15.1223	14.4725	18.6914	15.4382	17.0356	38.9575	54.5374	42.1684	55.1069	35.2973	64.8259	59.771	65.2855	100.573
0.283099	33.8877	15.1739	14.4748	18.692	15.4507	16.4451	39.3715	55.2857	42.1862	55.5154	35.2576	64.5695	59.5934	65.2676	100.776
0.286353	34.0534	15.2236	14.4769	18.6925	15.4631	15.8758	39.7662	56.0031	42.203	55.92	35.2197	64.3075	59.4199	65.2348	100.965
0.289607	34.2047	15.2676	14.479	18.6929	15.4753	15.3341	40.1397	56.6885	42.2187	56.32	35.1839	64.04	59.2519	65.1865	101.14
0.292861	34.3418	15.3169	14.4809	18.6932	15.4869	14.8121	40.49	57.3407	42.2332	56.715	35.1504	63.7672	59.0908	65.122	101.301
0.296115	34.465	15.3585	14.4826	18.6935	15.4979	14.326	40.8153	57.9583	42.2465	57.1043	35.1194	63.4894	58.9381	65.0412	101.448
0.299369	34.5744	15.3969	14.4841	18.6938	15.5082	13.875	41.1134	58.5395	42.2586	57.4872	35.0911	63.2072	58.7954	64.9442	101.579
0.302623	34.6704	15.4315	14.4855	18.694	15.5175	13.4632	41.3825	59.0822	42.2694	57.8625	35.0658	62.9214	58.6644	64.8321	101.696
0.305877	34.7532	15.4621	14.4868	18.6941	15.5258	13.095	41.6205	59.5832	42.2788	58.2288	35.0434	62.6331	58.5466	64.7065	101.798
0.309131	34.8228	15.4885	14.4878	18.6942	15.533	12.7744	41.8255	60.0383	42.2868	58.5837	35.0243	62.3446	58.4438	64.571	101.884
0.312385	34.8796	15.5104	14.4887	18.6943	15.539	12.5054	41.996	60.441	42.2934	58.9232	35.0084	62.0596	58.3573	64.431	101.954
0.315639	34.9236	15.5276	14.4893	18.6944	15.5437	12.2919	42.1303	60.7814	42.2986	59.2398	34.996	61.7856	58.2884	64.2956	102.009
0.318893	34.9549	15.5399	14.4898	18.6945	15.5472	12.137	42.2271	61.0457	42.3023	59.5178	34.9871	61.5381	58.2384	64.1782	102.049
0.322147	34.9737	15.5474	14.4901	18.6945	15.5492	12.043	42.2857	61.2159	42.3045	59.7246	34.9817	61.3497	58.2081	64.0963	102.072
0.325401	34.9799	15.5499	14.4902	18.6945	15.5499	12.0114	42.3052	61.2751	42.3052	59.8053	34.9799	61.2751	58.1979	64.0665	102.08
0.325401	34.9799	15.5499	14.4902	18.6945	15.5499	12.0114	42.3052	61.2751	42.3052	59.8053	34.9799	61.2751	58.1979	64.0665	102.08
0.330003	34.9736	15.5511	14.49	18.6945	15.5423	12.0743	42.2976	61.405	42.2722	59.6496	34.9773	61.1712	58.2183	64.1251	102.065
0.334605	34.9547	15.5548	14.4893	18.6946	15.5196	12.2604	42.2748	61.6968	42.1738	59.2805	34.9694	60.8826	58.2787	64.2779	102.018
0.339206	34.9228	15.5609	14.4876	18.695	15.4819	12.5622	42.2369	62.038	42.0114	58.8105	34.9558	60.4547	58.3778	64.4806	101.94
0.343808	34.8778	15.5696	14.4846	18.6963	15.4295	12.9686	42.1839	62.3831	41.7878	58.2855	34.936	59.9245	58.513	64.6975	101.832
0.34841	34.8192	15.5808	14.4792	18.6991	15.363	13.4658	42.116	62.7151	41.5062	57.7228	34.9095	59.3155	58.6812	64.9075	101.697
0.353012	34.7464	15.5947	14.4705	18.7043	15.2834	14.0383	42.0333	63.0265	41.1702	57.13	34.8753	58.6415	58.8789	65.0992	101.535
0.357614	34.659	15.6112	14.4573	18.7128	15.1958	14.667	41.9361	63.3137	40.7838	56.5114	34.8324	57.9112	59.1023	65.2672	101.348
0.362216	34.5561	15.6305	14.4384	18.7257	15.0533	15.385	41.8246	63.5746	40.3511	55.8699	34.7796	57.1305	59.3478	65.4095	101.14
0.366818	34.4373	15.6526	14.4123	18.7441	14.9482	16.0876	41.6991	63.8077	39.876	55.2074	34.7153	56.3039	59.6116	65.5256	100.913
0.371419	34.302	15.6777	14.3775	18.7691	14.8185	16.8256	41.5598	64.0123	39.3622	54.5257	34.6381	55.4351	59.8903	65.6168	100.67
0.376021	34.1496	15.7056	14.3327	18.8017	14.6764	17.5768	41.4073	64.1878	38.8133	53.8265	34.5461	54.5275	60.1809	65.6846	100.415
0.380623	33.98	15.7366	14.2766	18.8429	14.5239	18.3302	41.2418	64.3337	38.2325	53.1116	34.4375	53.5843	60.4806	65.7316	100.15
0.385225	33.7931	15.7705	14.208	18.8935	14.362	19.0766	41.0638	64.4498	37.6227	52.3825	34.3102	52.6085	60.7868	65.7604	99.8801
0.389827	33.5895	15.8073	14.1261	18.9539	14.192	19.8074	40.8739	64.5363	36.9867	51.6412	34.1618	51.6035	61.0973	65.774	99.608
0.394429	33.3703	15.8469	14.0299	19.0244	14.0148	20.5145	40.6725	64.5932	36.327	50.8896	33.9902	50.5723	61.4101	65.7754	99.3377
0.399031	33.1371	15.8891	13.9191	19.1051	13.8315	21.1899	40.4602	64.6209	35.646	50.1298	33.7928	49.5182	61.7237	65.7679	99.0727
0.403633	32.893	15.9336	13.7935	19.1958	13.6432	21.8255	40.2376	64.62	34.9458	49.3641	33.567	48.4447	62.0366	65.7546	98.8164
0.408234	32.642	15.98	13.6528	19.2959	13.4509	22.4126	40.0054	64.5912	34.2283	48.595	33.3102	47.3552	62.3473	65.7385	98.5721
0.412836	32.39	16.0277	13.4972	19.405	13.2556	22.9417	39.7644	64.5355	33.4956	47.8252	33.0199	46.2533	62.655	65.7227	98.3428
0.417438	32.1447	16.0761	13.3268	19.5221	13.0581	23.4023	39.5152	64.4541	32.7495	47.0576	32.6936	45.1426	62.9585	65.7098	98.1311
0.42204	31.9154	16.1242	13.1419	19.6466	12.8594	23.7827	39.2586	64.3485	31.9917	46.295	32.3289	44.027	63.257	65.7022	97.9393
0.426642	31.713	16.1708	12.9427	19.7773	12.6599	24.0707	38.9956	64.2202	31.2242	45.5404	31.924	42.9103	63.5499	65.702	97.7693
0.431244	31.5484	16.2145	12.7295	19.9133	12.4602	24.2545	38.727	64.0712	30.4486	44.797	31.4774	41.7967	63.8364	65.711	97.6224
0.435845	31.43	16.2532	12.5025	20.0537	12.2606	24.3254	38.4537	63.9035	29.6669	44.0673	30.9884	40.6908	64.116	65.7306	97.4998
0.440447	31.3613	16.2846	12.2618	20.1973	12.0608	24.28	38.1767	63.7193	28.8811	43.354	30.4575	39.5973	64.3882	65.7618	97.402
0.445049	31.3388	16.3057	12.0075	20.3432	11.8605	24.1219	37.8971	63.5209	28.0931	42.6593	29.8859	38.5223	64.6526	65.8052	97.3289
0.449651	31.3516	16.3127	11.7394	20.4903	11.6588	23.8611	37.6159	63.3106	27.3052	41.9848	29.2768	37.473	64.9087	65.8609	97.2804
0.454253	31.3822	16.3009	11.4572	20.6375	11.4543	23.5119	37.3341	63.091	26.5197	41.3318	28.6349	36.4602	65.1561	65.9289	97.2555
0.458855	31.4053	16.2641	11.1606	20.7836	11.2451	23.0906	37.053	62.8644	25.7395	40.7009	27.9668	35.5011	65.3946	66.0086	97.2533
0.463457	31.3824	16.1949	10.8488	20.9274	11.0285	22.6133	36.7737	62.6334	24.9675	40.0927	27.2814	34.6272	65.6239	66.0993	97.2722
0.468059	31.2498	16.0839	10.5211	21.067	10.8013	22.0952	36.4974	62.4002	24.2077	39.5071	26.5899	33.8968	65.8436	66.2	97.3106
0.472661	30.9259	15.92	10.1763	21.199	10.5595	21.5499	36.2253	62.1672	23.4657	38.944	25.9058	33.3882	66.0536	66.3093	97.3666
0.477262	30.3885	15.6903	9.81323	21.3147	10.2983	20.9902	35.9585	61.9363	22.7531	38.4033	25.2446	33.1222	66.2535	66.4258	97.4379
0.481864	29.7126	15.381	9.43038	21.3701	10.0125	20.4276	35.6985	61.7097	22.1164	37.8849	24.6229	33.0237	66.4432	66.5479	97.5222
0.486466	28.9821	14.9792	9.02611	21.1173	9.6963	19.8729	35.4463	61.4892	21.8068	37.389	24.0566	33.01	66.6225	66.6739	97.6173
0.491068	28.2457	14.475	8.59873	20.5452	9.34385	19.3359	35.2033	61.2764	21.8386	36.9158	23.5581	33.0342	66.7911	66.8022	97.7207
0.49567	27.5284	13.8639	8.14656	19.9376	8.94968	18.8254	34.9706	61.0728	21.9314	36.4659	23.1348	33.0739	66.9489	66.9309	97.8298
0.500272	26.844	13.1476	7.66807	19.3509	8.50916	18.3486	34.7494	60.8799	22.0321	36.0404	22.7876	33.118	67.0957	67.0582	97.9424
0.504873	26.2008	12.3338	7.16201	18.7979	8.01909	17.9113	34.541	60.6987	22.131	35.6403	22.5113	33.1613	67.2314	67.1825	98.0559
0.509475	25.6044	11.4335	6.6276	18.2848	7.47807	17.5168	34.3464	60.5303	22.2246	35.267	22.2973	33.2011	67.3558	67.3021	98.1682
0.514077	25.0587	10.4593	6.06463	17.8153	6.88663	17.1669	34.1668	60.3757	22.3116	34.922	22.1351	33.2361	67.4687	67.4154	98.277
0.518679	24.5666	9.42374	5.47356	17.3924	6.24716	16.8615	34.0031	60.2355	22.391	34.6071	22.0145	33.2662	67.5701	67.521	98.3802
0.523281	24.1303	8.33797	4.85556	17.0177	5.56356	16.5991	33.8563	60.1105	22.4622	34.3239	21.9265	33.2912	67.6599	67.6175	98.476
0.527883	23.7512	7.21181	4.21252	16.6925	4.84078	16.3777	33.7272	60.0012	22.5246	34.0743	21.8633	33.3116	67.7379	67.7037	98.5626
0.532485	23.43	6.0536	3.54694	16.4174	4.08439	16.1948	33.6166	59.908	22.578	33.8598	21.8188	33.3278	67.804	67.7785	98.6386
0.537087	23.1673	4.87044	2.86186	16.1927	3.30021	16.0483	33.5252	59.8312	22.6221	33.682	21.7882	33.3403	67.8583	67.8409	98.7026
0.541689	22.9632	3.66841	2.16077	16.0182	2.49405	15.9363	33.4535	59.7713	22.6566	33.5423	21.7678	33.3495	67.9005	67.8904	98.7535
0.54629	22.8176	2.45285	1.44741	15.8938	1.67163	15.8572	33.402	59.7283	22.6814	33.4416	21.755	33.3558	67.9307	67.9261	98.7905
0.550892	22.7304	1.22857	0.72579	15.8193	0.838475	15.8101	33.371	59.7025	22.6963	33.3809	21.7481	33.3594	67.9489	67.9477	98.8129
0.555494	22.7013	1.36057e-11	1.36057e-11	15.7945	1.36057e-11	15.7945	33.3606	59.6939	22.7013	33.3606	21.7459	33.3606	67.9549	67.9549	98.8205
0.555494	22.7013	1.36057e-11	1.36057e-11	15.7945	1.36057e-11	15.7945	33.3606	59.6939	22.7013	33.3606	21.7459	33.3606	67.9549	67.9549	98.8205
0.56113	22.7279	0.982667	1.475	15.8225	0.982667	15.8225	33.3861	59.7051	22.7279	33.3861	21.738	33.3538	67.9447	67.9447	98.8099
0.566766	22.8078	1.95686	2.94448	15.9068	1.95686	15.9068	33.4624	59.7385	22.8078	33.4624	21.7152	33.3335	67.914	67.914	98.7787
0.572402	22.9417	2.91418	4.40244	16.0476	2.91418	16.0476	33.5893	59.794	22.9417	33.5893	21.6799	33.2994	67.8635	67.8635	98.7276
0.578038	23.1303	3.84636	5.84191	16.2457	3.84636	16.2457	33.766	59.8708	23.1303	33.766	21.6362	33.2511	67.7937	67.7937	98.6585
0.583675	23.3746	4.74555	7.25421	16.5013	4.74555	16.5013	33.9917	59.9683	23.3746	33.9917	21.5909	33.1881	67.7055	67.7055	98.5733
0.589311	23.6756	5.60456	8.628	16.8144	5.60456	16.8144	34.2654	60.0854	23.6756	34.2654	21.5539	33.1099	67.6002	67.6002	98.4749
0.594947	24.0343	6.41732	9.9479	17.184	6.41732	17.184	34.5858	60.2209	24.0343	34.5858	21.5398	33.0156	67.4792	67.4792	98.3666
0.600583	24.4513	7.17938	11.1927	17.6076	7.17938	17.6076	34.9516	60.3731	24.4513	34.9516	21.5691	32.9045	67.344	67.344	98.2521
0.606219	24.9267	7.88829	12.3336	18.0807	7.88829	18.0807	35.3611	60.5404	24.9267	35.3611	21.6707	32.7756	67.1965	67.1965	98.1355
0.611855	25.4602	8.5438	13.3342	18.5969	8.5438	18.5969	35.8128	60.7206	25.4602	35.8128	21.8815	32.6277	67.0383	67.0383	98.0212
0.617491	26.0507	9.14784	14.1555	19.1472	9.14784	19.1472	36.3049	60.9113	26.0507	36.3049	22.2408	32.4598	66.8716	66.8716	97.9139
0.623127	26.6964	9.70409	14.7696	19.7212	9.70409	19.7212	36.8358	61.11	26.6964	36.8358	22.7781	32.2707	66.6984	66.6984	97.8182
0.628763	27.3949	10.2174	15.1741	20.307	10.2174	20.307	37.4039	61.3137	27.3949	37.4039	23.497	32.0591	66.5205	66.5205	97.7388
0.6344	28.143	10.6933	15.3949	20.892	10.6933	20.892	38.0073	61.5194	28.143	38.0073	24.3734	31.8238	66.3401	66.3401	97.6803
0.640036	28.937	11.1372	15.4733	21.4636	11.1372	21.4636	38.6443	61.7239	28.937	38.6443	25.3683	31.5634	66.1589	66.1589	97.647
0.645672	29.7727	11.5541	15.4511	22.0095	11.5541	22.0095	39.3131	61.9238	29.7727	39.3131	26.4428	31.2767	65.9787	65.9787	97.6429
0.651308	30.6456	11.9484	15.3625	22.5182	11.9484	22.5182	40.0117	62.116	30.6456	40.0117	27.5652	30.9623	65.801	65.801	97.6712
0.656944	31.5508	12.3238	15.2342	22.9792	12.3238	22.9792	40.7377	62.2971	31.5508	40.7377	28.7123	30.6191	65.6271	65.6271	97.7347
0.66258	32.4834	12.683	15.0859	23.3831	12.683	23.3831	41.4887	62.464	32.4834	41.4887	29.8678	30.2458	65.4581	65.4581	97.8356
0.668216	33.4381	13.0283	14.9329	23.7221	13.0283	23.7221	42.2616	62.6138	33.4381	42.2616	31.02	29.8412	65.2947	65.2947	97.9749
0.673852	34.4099	13.361	14.7866	23.9895	13.361	23.9895	43.053	62.744	34.4099	43.053	32.1609	29.4045	65.1371	65.1371	98.153
0.679488	35.3937	13.6822	14.6562	24.1803	13.6822	24.1803	43.8591	62.8521	35.3937	43.8591	33.2848	28.9345	64.9854	64.9854	98.3694
0.685125	36.3845	13.9924	14.5487	24.2909	13.9924	24.2909	44.6757	62.9363	36.3845	44.6757	34.3877	28.4307	64.8392	64.8392	98.6226
0.690761	37.3774	14.2916	14.4694	24.3188	14.2916	24.3188	45.4982	62.995	37.3774	45.4982	35.4669	27.8922	64.6979	64.6979	98.9103
0.696397	38.3679	14.5799	14.4219	24.2631	14.5799	24.2631	46.3218	63.0271	38.3679	46.3218	36.5206	27.3185	64.5604	64.5604	99.2295
0.702033	39.3515	14.8569	14.4085	24.1237	14.8569	24.1237	47.1419	63.0317	39.3515	47.1419	37.5478	26.7095	64.4255	64.4255	99.5765
0.707669	40.3244	15.1222	14.4301	23.9017	15.1222	23.9017	47.9534	63.0083	40.3244	47.9534	38.548	26.0649	64.2918	64.2918	99.9473
0.713305	41.2829	15.3754	14.4861	23.5988	15.3754	23.5988	48.7516	62.9568	41.2829	48.7516	39.5211	25.3849	64.1577	64.1577	100.337
0.718941	42.2239	15.616	14.5751	23.2176	15.616	23.2176	49.5317	62.8773	42.2239	49.5317	40.4676	24.6699	64.0219	64.0219	100.741
0.724577	43.1445	15.8436	14.6945	22.7612	15.8436	22.7612	50.2892	62.7698	43.1445	50.2892	41.388	23.9204	63.8828	63.8828	101.155
0.730214	44.0424	16.0576	14.8412	22.2332	16.0576	22.2332	51.0199	62.635	44.0424	51.0199	42.2831	23.1374	63.7391	63.7391	101.573
0.73585	44.9155	16.2578	15.0112	21.6378	16.2578	21.6378	51.7195	62.4732	44.9155	51.7195	43.1536	22.322	63.59	63.59	101.991
0.741486	45.7624	16.4438	15.2004	20.9795	16.4438	20.9795	52.3844	62.2852	45.7624	52.3844	44.0007	21.476	63.4346	63.4346	102.404
0.747122	46.5816	16.6151	15.4044	20.2635	16.6151	20.2635	53.011	62.0714	46.5816	53.011	44.8253	20.6013	63.2728	63.2728	102.809
0.752758	47.3722	16.7708	15.6187	19.496	16.7708	19.496	53.596	61.8327	47.3722	53.596	45.6284	19.7003	63.1048	63.1048	103.202
0.758394	48.1334	16.9083	15.8391	18.6853	16.9083	18.6853	54.1363	61.5697	48.1334	54.1363	46.411	18.7761	62.9312	62.9312	103.578
0.76403	48.8648	17.0108	16.0612	17.8544	17.0108	17.8544	54.6291	61.2832	48.8648	54.6291	47.174	17.8322	62.7534	62.7534	103.936
0.769666	49.5658	17.2958	16.2812	16.7931	17.2958	16.7931	55.0716	60.9739	49.5658	55.0716	47.9182	16.8732	62.5731	62.5731	104.273
0.775302	50.2361	17.3246	16.4956	15.9479	17.3246	15.9479	55.4612	60.6424	50.2361	55.4612	48.6443	15.9042	62.3929	62.3929	104.587
0.780939	50.8755	17.4056	16.7012	15.0195	17.4056	15.0195	55.7953	60.2897	50.8755	55.7953	49.353	14.9319	62.2156	62.2156	104.876
0.786574	51.4836	17.4834	16.8949	14.0739	17.4834	14.0739	56.0715	59.9165	51.4836	56.0715	50.0446	13.9642	62.0449	62.0449	105.139
0.79221	52.0599	17.5528	17.0744	13.1285	17.5528	13.1285	56.2877	59.5236	52.0599	56.2877	50.7194	13.0111	61.8844	61.8844	105.376
0.797847	52.6036	17.613	17.2374	12.1991	17.613	12.1991	56.4425	59.112	52.6036	56.4425	51.3775	12.085	61.738	61.738	105.585
0.803483	53.1134	17.6641	17.3821	11.3037	17.6641	11.3037	56.5353	58.6829	53.1134	56.5353	52.0185	11.2015	61.609	61.609	105.767
0.809119	53.5873	17.7064	17.507	10.4641	17.7064	10.4641	56.5677	58.2379	53.5873	56.5677	52.6417	10.3801	61.4998	61.4998	105.92
0.814755	54.0214	17.7403	17.6108	9.70686	17.7403	9.70686	56.5437	57.7794	54.0214	56.5437	53.245	9.6448	61.4118	61.4118	106.046
0.820391	54.4087	17.7662	17.6925	9.06318	17.7662	9.06318	56.4719	57.3125	54.4087	56.4719	53.8241	9.0239	61.3451	61.3451	106.144
0.826027	54.735	17.7844	17.7514	8.56754	17.7844	8.56754	56.3685	56.8491	54.735	56.3685	54.3673	8.54845	61.2989	61.2989	106.213
0.831663	54.9701	17.7952	17.7869	8.25325	17.7952	8.25325	56.266	56.4303	54.9701	56.266	54.8339	8.2482	61.2718	61.2718	106.255
0.837299	55.0605	17.7988	17.7988	8.14534	17.7988	8.14534	56.2196	56.2196	55.0605	56.2196	55.0605	8.14534	61.263	61.263	106.269
0.837299	55.0605	17.7988	17.7988	8.14534	17.7988	8.14534	56.2196	56.2196	55.0605	56.2196	55.0605	8.14534	61.263	61.263	106.269
0.840553	55.0313	17.7959	17.7971	8.19632	17.7971	8.15006	56.274	56.274	55.0017	56.2232	55.0017	8.19632	61.266	61.2658	106.264
0.843808	54.9442	17.7872	17.7919	8.34729	17.7919	8.16418	56.4127	56.4127	54.8495	56.2339	54.8495	8.34729	61.2748	61.2743	106.25
0.847061	54.7999	17.7727	17.7833	8.59267	17.7833	8.1876	56.5964	56.5964	54.6433	56.2516	54.6433	8.59267	61.2886	61.2883	106.227
0.850315	54.6	17.7525	17.7713	8.92421	17.7713	8.22014	56.8008	56.8008	54.4076	56.2763	54.4076	8.92421	61.3061	61.308	106.195
0.85357	54.3461	17.7265	17.7558	9.33207	17.7558	8.26158	57.0137	57.0137	54.1545	56.308	54.1545	9.33207	61.3257	61.3331	106.154
0.856823	54.0402	17.695	17.737	9.80596	17.737	8.31161	57.229	57.229	53.89	56.3464	53.89	9.80596	61.3459	61.3636	106.104
0.860078	53.6841	17.658	17.7149	10.3359	17.7149	8.36988	57.4435	57.4435	53.6176	56.3914	53.6176	10.3359	61.3649	61.3993	106.046
0.863332	53.2798	17.6155	17.6894	10.9126	17.6894	8.436	57.6554	57.6554	53.3391	56.4429	53.3391	10.9126	61.3813	61.4401	105.98
0.866585	52.8291	17.5677	17.6606	11.5281	17.6606	8.50954	57.8634	57.8634	53.0558	56.5006	53.0558	11.5281	61.3938	61.4858	105.905
0.86984	52.3335	17.5147	17.6286	12.1751	17.6286	8.59	58.0666	58.0666	52.7686	56.5642	52.7686	12.1751	61.4013	61.5362	105.823
0.873094	51.7946	17.4568	17.5936	12.8477	17.5936	8.67688	58.2646	58.2646	52.4783	56.6337	52.4783	12.8477	61.4029	61.5911	105.734
0.876347	51.2137	17.394	17.5555	13.5406	17.5555	8.76967	58.4569	58.4569	52.1852	56.7085	52.1852	13.5406	61.3977	61.6503	105.638
0.879602	50.5922	17.3266	17.5146	14.2493	17.5146	8.8678	58.6432	58.6432	51.8899	56.7886	51.8899	14.2493	61.3853	61.7136	105.536
0.882856	49.9313	17.2547	17.4712	14.9699	17.4712	8.97073	58.8231	58.8231	51.5928	56.8734	51.5928	14.9699	61.3653	61.7806	105.428
0.886109	49.2321	17.1786	17.4262	15.6985	17.4262	9.07789	58.9966	58.9966	51.2942	56.9628	51.2942	15.6985	61.3374	61.8512	105.315
0.889364	48.496	17.0984	17.383	16.429	17.383	9.18872	59.1633	59.1633	50.9944	57.0563	50.9944	16.429	61.3013	61.9249	105.197
0.892618	47.724	17.0146	17.3888	17.1119	17.3888	9.30266	59.3232	59.3232	50.6937	57.1535	50.6937	17.1119	61.257	62.0016	105.075
0.895871	46.9175	16.9273	17.2358	17.9532	17.2358	9.41916	59.4761	59.4761	50.3923	57.2542	50.3923	17.9532	61.2045	62.0808	104.95
0.899126	46.0777	16.8367	17.189	18.6861	17.189	9.53766	59.6221	59.6221	50.0904	57.3578	50.0904	18.6861	61.1439	62.1624	104.821
0.90238	45.2059	16.7433	17.1319	19.4256	17.1319	9.65764	59.7609	59.7609	49.7883	57.464	49.7883	19.4256	61.0752	62.2458	104.69
0.905633	44.3036	16.6473	17.0709	20.1643	17.0709	9.77858	59.8927	59.8927	49.4862	57.5723	49.4862	20.1643	60.9988	62.3309	104.558
0.908888	43.3722	16.5491	17.0071	20.8995	17.0071	9.89997	60.0174	60.0174	49.1843	57.6823	49.1843	20.8995	60.9148	62.4173	104.424
0.912142	42.4134	16.449	16.9413	21.6297	16.9413	10.0213	60.135	60.135	48.8827	57.7937	48.8827	21.6297	60.8237	62.5045	104.289
0.915396	41.4288	16.3473	16.8738	22.3537	16.8738	10.1422	60.2456	60.2456	48.5815	57.9058	48.5815	22.3537	60.7257	62.5923	104.155
0.91865	40.4203	16.2444	16.8048	23.0702	16.8048	10.2621	60.3492	60.3492	48.2809	58.0184	48.2809	23.0702	60.6213	62.6804	104.021
0.921904	39.3899	16.1408	16.7347	23.7783	16.7347	10.3806	60.446	60.446	47.9811	58.1309	47.9811	23.7783	60.511	62.7683	103.889
0.925158	38.3397	16.0368	16.6638	24.4769	16.6638	10.4973	60.536	60.536	47.6821	58.2429	47.6821	24.4769	60.3955	62.8558	103.758
0.928412	37.272	15.9329	16.5923	25.1651	16.5923	10.6119	60.6195	60.6195	47.3841	58.354	47.3841	25.1651	60.2754	62.9425	103.63
0.931666	36.1893	15.8294	16.5206	25.842	16.5206	10.7238	60.6965	60.6965	47.0871	58.4637	47.0871	25.842	60.1512	63.028	103.504
0.93492	35.0944	15.7267	16.4491	26.5066	16.4491	10.8329	60.7672	60.7672	46.7913	58.5716	46.7913	26.5066	60.0239	63.112	103.382
0.938174	33.9903	15.6254	16.3779	27.1581	16.3779	10.9387	60.8319	60.8319	46.4968	58.6773	46.4968	27.1581	59.8942	63.1942	103.263
0.941428	32.8802	15.5258	16.3075	27.7955	16.3075	11.0409	60.8909	60.8909	46.2039	58.7804	46.2039	27.7955	59.7629	63.2743	103.149
0.944682	31.7678	15.4284	16.2382	28.4179	16.2382	11.1392	60.9442	60.9442	45.9126	58.8805	45.9126	28.418	59.631	63.352	103.039
0.947936	30.6571	15.3336	16.1704	29.0243	16.1704	11.2334	60.9923	60.9923	45.6233	58.9771	45.6233	29.0243	59.4994	63.4269	102.934
0.95119	29.5526	15.2419	16.1043	29.6136	16.1043	11.3231	61.0353	61.0353	45.3362	59.0699	45.3362	29.6136	59.369	63.4988	102.834
0.954444	28.4593	15.1536	16.0405	30.1847	16.0405	11.4082	61.0736	61.0736	45.0519	59.1585	45.0519	30.1847	59.2409	63.5674	102.74
0.957698	27.3828	15.0693	15.9791	30.7361	15.9791	11.4884	61.1076	61.1076	44.771	59.2426	44.771	30.7361	59.1161	63.6325	102.651
0.960952	26.3292	14.9893	15.9207	31.2666	15.9207	11.5635	61.1373	61.1373	44.4942	59.3219	44.4942	31.2666	58.9955	63.6938	102.568
0.964206	25.3055	14.9141	15.8654	31.7744	15.8654	11.6333	61.1633	61.1633	44.2225	59.3961	44.2225	31.7744	58.8801	63.7511	102.491
0.96746	24.3194	14.8439	15.8137	32.2575	15.8137	11.6976	61.1858	61.1858	43.9573	59.4647	43.9573	32.2575	58.771	63.8041	102.421
0.970714	23.3796	14.7793	15.7659	32.7137	15.7659	11.7562	61.2051	61.2051	43.7003	59.5277	43.7003	32.7137	58.6691	63.8527	102.357
0.973968	22.4955	14.7204	15.7222	33.14	15.7222	11.8091	61.2215	61.2215	43.4537	59.5848	43.4537	33.14	58.5752	63.8967	102.299
0.977222	21.6772	14.6677	15.6829	33.5334	15.6829	11.8561	61.2352	61.2352	43.2204	59.6356	43.2204	33.5334	58.4902	63.9359	102.248
0.980476	20.9358	14.6214	15.6483	33.8898	15.6483	11.897	61.2465	61.2465	43.0037	59.6801	43.0037	33.8898	58.4149	63.9702	102.204
0.98373	20.2823	14.5818	15.6187	34.2047	15.6187	11.9318	61.2557	61.2557	42.8076	59.718	42.8076	34.2047	58.3499	63.9994	102.166
0.986984	19.7282	14.5491	15.5942	34.4732	15.5942	11.9604	61.2629	61.2629	42.637	59.7493	42.637	34.4732	58.2959	64.0234	102.135
0.990238	19.284	14.5234	15.5749	34.6897	15.5749	11.9827	61.2683	61.2683	42.4968	59.7737	42.4968	34.6897	58.2533	64.0422	102.111
0.993492	18.9592	14.505	15.561	34.8492	15.561	11.9987	61.2721	61.2721	42.3921	59.7912	42.3921	34.8492	58.2226	64.0557	102.094
0.996746	18.7611	14.4939	15.5527	34.947	15.5527	12.0082	61.2743	61.2743	42.3272	59.8018	42.3272	34.947	58.2041	64.0638	102.084
1	18.6945	14.4902	15.5499	34.9799	15.5499	12.0114	61.2751	61.2751	42.3052	59.8053	42.3052	34.9799	58.1979	64.0665	102.08

## Sheet: ExperimentalData
Normalized k-axis	Phonon frequency (meV)
0	11.5923
0.00846042	11.9603
0.0205003	12.742
0.0302623	5.30606
0.0315639	13.2755
0.0416513	14.0944
0.0468577	15.8065
0.0644294	8.13899
0.0966441	10.7651
0.13016	12.7792
0.1627	14.7271
0.325401	15.0125
0.370959	15.2565
0.416518	16.1126
0.467598	15.9099
0.481864	18.2921
0.49613	16.3772
0.512237	14.3425
0.513157	11.5716
0.524662	13.0811
0.538927	11.8197
0.555494	10.7734
0.572402	12.3036
0.587056	4.92558
0.589311	13.9744
0.606783	6.88589
0.625382	8.88341
0.64229	10.1861
0.774175	14.6651
0.79052	12.713
0.808555	10.3516
0.8249	7.94462
0.8373	6.54676
0.845435	7.39871
0.854871	8.7428
0.864633	9.92974
0.871792	11.34
0.88253	13.7552
0.932642	23.4658
0.933618	17.1672
1	14.723
